# Supplementary material for: Di-μ-iodido-bis­[acet­yl(4-methyl-2,6,7-trioxa-1-phosphabicyclo­[2.2.2]octa­ne)(N-nitroso-N-oxidoaniline-κ2 O,O′)rhodium(III)]
Source: Acta Crystallogr Sect E Struct Rep Online. 2009 Nov 7;65(Pt 12):m1528–9. doi: 10.1107/S1600536809043050 (PMC2971923; doi:10.1107/S1600536809043050)
Supplement: Supplementary file 1 [file e-65-m1528-sup1.cif]

##############################################################################
###                                                                        ###
###        Electronic paper (Acta Crystallographica Section E)             ###
###                                                                        ###
##############################################################################
#                                                                            #
# This CIF contains the data in a paper accepted for publication in Acta     #
# Crystallographica Section E. It conforms to the requirements of Notes      #
# for Authors for Section E, and has been peer reviewed under the auspices   #
# of the IUCr Commission on Journals.                                        #
#                                                                            #
# Full details of the Crystallographic Information File format               #
# are given in the paper "The Crystallographic Information File (CIF):       #
# a New Standard Archive File for Crystallography" by S. R. Hall, F. H.      #
# Allen and I. D. Brown [Acta Cryst. (1991), A47, 655-685].                  #
#                                                                            #
# The current version of the core CIF dictionary is obtainable from          #
# ftp://ftp.iucr.org/pub/cif_core.dic. The current version number is 2.4.    #
#                                                                            #
# Software is freely available for graphical display of the structure(s) in  #
# this CIF.  For information consult the CIF home page http://www.iucr.org/  #
# cif/home.html                                                              #
#                                                                            #
# This file may be used for bona fide research purposes within the           #
# scientific community so long as proper attribution is given to the journal # 
# article from which it was obtained.                                        #
#                                                                            #
##############################################################################
                                             
data_global
_audit_creation_method     'WinGX routine CIF_UPDATE'
_audit_conform_dict_name     cif_core.dic
_audit_conform_dict_version     2.3
_journal_date_recd_electronic     2009-10-12
_journal_date_accepted     2009-10-19
_journal_name_full     'Acta Crystallographica, Section E'
_journal_year     2009
_journal_volume     65
_journal_issue     12
_journal_page_first     m1528
_journal_page_last     m1529
_journal_paper_category     QM
_journal_coeditor_code     WM2267
_publ_contact_author_name     'Venter, J.A.'
_publ_contact_author_address
;
Department of Chemistry
University of the Free State
P.O. Box 339
Bloemfontein
9300
South Africa
;
_publ_contact_author_email     venterja.sci@ufs.ac.za
_publ_contact_author_fax     '??'
_publ_contact_author_phone     '??'
_publ_section_title
;\
Di-\m-iodido-bis[acetyl(4-methyl-2,6,7-trioxa-1-\
phosphabicyclo[2.2.2]octane)(<i>N</i>-nitroso-<i>N</i>-oxidoaniline-\
\k^2^<i>O</i>,<i>O</i>')rhodium(III)]
;
loop_
    _publ_author_name
    _publ_author_address
    'Venter, Johan A.'
;
Department of Chemistry
University of the Free State
PO Box 339
Bloemfontein 9300
South Africa
;
    'Purcell, W.'
;
Department of Chemistry
University of the Free State
PO Box 339
Bloemfontein 9300
South Africa
;
    'Visser, H. G.'
;
Department of Chemistry
University of the Free State
PO Box 339
Bloemfontein 9300
South Africa
;
data_I
_audit_creation_method     'WinGX routine CIF_UPDATE'
_chemical_name_systematic
;
Di-\m-iodido-bis[acetyl(4-methyl-2,6,7-trioxa-1-
phosphabicyclo[2.2.2]octane)(<i>N</i>-nitroso-<i>N</i>-oxidoaniline-
\k^2^<i>O</i>,<i>O</i>')rhodium(III)]
;
_chemical_formula_moiety     'C26 H34 I2 N4 O12 P2 Rh2'
_chemical_formula_sum     'C26 H34 I2 N4 O12 P2 Rh2'
_chemical_formula_iupac     '[Rh2 (C6 H5 N2 O2)2 (C2 H3 O)2 I2 (C5 H9 O3 P)2]'
_chemical_formula_weight     1116.14
_symmetry_cell_setting     Monoclinic
_symmetry_space_group_name_H-M     'P 21/c'
_symmetry_space_group_name_Hall     '-P 2ybc'
loop_
    _space_group_symop_operation_xyz
    'x, y, z'
    '-x, y+1/2, -z+1/2'
    '-x, -y, -z'
    'x, -y-1/2, z-1/2'
_cell_length_a     10.055(2)
_cell_length_b     16.944(3)
_cell_length_c     11.149(2)
_cell_angle_alpha     90
_cell_angle_beta     112.75(3)
_cell_angle_gamma     90
_cell_volume     1751.7(7)
_cell_formula_units_Z     2
_cell_measurement_reflns_used     859
_cell_measurement_theta_min     2.3
_cell_measurement_theta_max     28.1
_cell_measurement_temperature     293(2)
_exptl_crystal_description     cuboid
_exptl_crystal_colour     'brown-red'
_exptl_crystal_size_max     0.10
_exptl_crystal_size_mid     0.08
_exptl_crystal_size_min     0.06
_exptl_crystal_density_diffrn     2.116
_exptl_crystal_density_method     'not measured'
_exptl_crystal_F_000     1080
_exptl_absorpt_coefficient_mu     2.86
_exptl_absorpt_correction_type     multi-scan
_exptl_absorpt_process_details
;
(SADABS; Bruker, 2004)
;
_exptl_absorpt_correction_T_min     0.763
_exptl_absorpt_correction_T_max     0.8471
_exptl_special_details
;
The intensity data were collected on a Bruker <i>SMART</i> CCD 1 K
diffractometer using an exposure time of 20 s/frame. A total of 1315 frames
were collected with a frame width of 0.3\% covering up to \q = 28.29\% with
99.8% completeness accomplished. The first 50 frames were recollected at the
end of the data collection to check for decay; none was found.
;
_diffrn_ambient_temperature     293(2)
_diffrn_radiation_type     MoK\a
_diffrn_radiation_wavelength     0.71073
_diffrn_radiation_monochromator     graphite
_diffrn_measurement_device_type     'Bruker SMART CCD 1K'
_diffrn_measurement_method     \w
_diffrn_reflns_number     12035
_diffrn_reflns_av_R_equivalents     0.0506
_diffrn_reflns_theta_min     2.2
_diffrn_reflns_theta_max     28.29
_diffrn_reflns_theta_full     28.29
_diffrn_measured_fraction_theta_max     0.998
_diffrn_measured_fraction_theta_full     0.998
_diffrn_reflns_limit_h_min     -13
_diffrn_reflns_limit_h_max     11
_diffrn_reflns_limit_k_min     -22
_diffrn_reflns_limit_k_max     14
_diffrn_reflns_limit_l_min     -12
_diffrn_reflns_limit_l_max     14
_diffrn_standards_number     0
_diffrn_standards_interval_count     0
_diffrn_standards_interval_time     0
_diffrn_standards_decay_%     0
_reflns_number_total     4344
_reflns_number_gt     3129
_reflns_threshold_expression     I>2\s(I)
_refine_ls_structure_factor_coef     Fsqd
_refine_ls_matrix_type     full
_refine_ls_R_factor_gt     0.0327
_refine_ls_wR_factor_ref     0.0754
_refine_ls_goodness_of_fit_ref     0.951
_refine_ls_restrained_S_all     0.95
_refine_ls_number_reflns     4344
_refine_ls_number_parameters     220
_refine_ls_number_restraints     1
_refine_ls_hydrogen_treatment     constr
_refine_ls_weighting_scheme     calc
_refine_ls_weighting_details
                      'w=1/[\s^2^(Fo^2^)+(0.0354P)^2^] where P=(Fo^2^+2Fc^2^)/3'
_refine_ls_shift/su_max     0
_refine_diff_density_max     0.926
_refine_diff_density_min     -0.495
_refine_ls_extinction_method     none
loop_
    _atom_type_symbol
    _atom_type_description
    _atom_type_scat_dispersion_real
    _atom_type_scat_dispersion_imag
    _atom_type_scat_source
    C C 0.0033 0.0016 'International Tables Vol C Tables 4.2.6.8 and 6.1.1.4'
    H H 0 0 'International Tables Vol C Tables 4.2.6.8 and 6.1.1.4'
    O O 0.0106 0.006 'International Tables Vol C Tables 4.2.6.8 and 6.1.1.4'
    P P 0.1023 0.0942 'International Tables Vol C Tables 4.2.6.8 and 6.1.1.4'
    Rh Rh -1.1178 0.9187 'International Tables Vol C Tables 4.2.6.8 and 6.1.1.4'
    I I -0.4742 1.8119 'International Tables Vol C Tables 4.2.6.8 and 6.1.1.4'
    N N 0.0061 0.0033 'International Tables Vol C Tables 4.2.6.8 and 6.1.1.4'
_computing_data_collection     'SMART (Bruker, 2004)'
_computing_cell_refinement     'SAINT-Plus (Bruker, 2004)'
_computing_data_reduction     'SAINT-Plus (Bruker, 2004)'
_computing_structure_solution     'SIR97 (Altomare <i>et al.</i>,  1999)'
_computing_structure_refinement     'SHELXL97 (Sheldrick, 2008)'
_computing_molecular_graphics     'DIAMOND (Brandenburg & Putz, 2005)'
_computing_publication_material     'WinGX (Farrugia, 1999)'
loop_
    _atom_site_type_symbol
    _atom_site_label
    _atom_site_fract_x
    _atom_site_fract_y
    _atom_site_fract_z
    _atom_site_U_iso_or_equiv
    _atom_site_adp_type
    _atom_site_calc_flag
    _atom_site_refinement_flags
    _atom_site_occupancy
    _atom_site_disorder_assembly
    _atom_site_disorder_group
    C C6 0.3530(9) 0.3279(4) 0.4556(7) 0.0389(18) Uani d . 1 . .
    C C5 0.3479(11) 0.2939(5) 0.5784(8) 0.053(2) Uani d . 1 . .
    H H1A 0.4329 0.3102 0.6522 0.064 Uiso calc R 1 . .
    H H1B 0.2637 0.314 0.5908 0.064 Uiso calc R 1 . .
    C C4 0.4801(10) 0.2932(5) 0.4347(9) 0.050(2) Uani d . 1 . .
    H H2A 0.4849 0.3154 0.3563 0.06 Uiso calc R 1 . .
    H H2B 0.568 0.3073 0.5072 0.06 Uiso calc R 1 . .
    C C7 0.3688(11) 0.4178(5) 0.4674(9) 0.060(3) Uani d . 1 . .
    H H5A 0.4549 0.431 0.5408 0.091 Uiso calc R 1 . .
    H H5B 0.2867 0.4399 0.479 0.091 Uiso calc R 1 . .
    H H5C 0.3747 0.4389 0.3897 0.091 Uiso calc R 1 . .
    O O1 0.1009(7) 0.0872(4) 0.5202(7) 0.0698(19) Uani d . 1 . .
    C C1 0.1039(9) 0.0605(5) 0.4219(9) 0.045(2) Uani d . 1 . .
    C C2 -0.0248(11) 0.0383(7) 0.3093(10) 0.074(3) Uani d . 1 . .
    H H9A -0.0107 -0.0129 0.279 0.111 Uiso calc R 1 . .
    H H9B -0.0418 0.0763 0.2412 0.111 Uiso calc R 1 . .
    H H9C -0.1064 0.0366 0.3338 0.111 Uiso calc R 1 . .
    I I 0.43362(5) -0.00049(3) 0.64352(4) 0.03779(16) Uani d . 1 . .
    Rh Rh 0.29476(7) 0.04485(4) 0.40073(6) 0.03779(16) Uani d U 1 . .
    P P 0.3320(2) 0.17126(11) 0.43763(19) 0.0342(4) Uani d . 1 . .
    O O2 0.2452(6) -0.0699(3) 0.3412(5) 0.0382(12) Uani d . 1 . .
    N N1 0.1775(7) -0.0076(4) 0.1406(6) 0.0433(16) Uani d . 1 . .
    O O3 0.2017(6) 0.0583(3) 0.2034(5) 0.0413(13) Uani d . 1 . .
    N N2 0.1995(7) -0.0702(3) 0.2114(6) 0.0366(14) Uani d . 1 . .
    C C11 0.1793(8) -0.1465(4) 0.1476(7) 0.0355(17) Uani d . 1 . .
    O O6 0.4702(6) 0.2079(3) 0.4228(6) 0.0495(14) Uani d . 1 . .
    O O4 0.2045(6) 0.2201(3) 0.3337(5) 0.0511(15) Uani d . 1 . .
    O O5 0.3416(7) 0.2073(3) 0.5719(5) 0.0535(16) Uani d . 1 . .
    C C15 0.2426(11) -0.2819(5) 0.1644(10) 0.061(3) Uani d . 1 . .
    H H010 0.292 -0.3249 0.2131 0.073 Uiso calc R 1 . .
    C C16 0.2521(10) -0.2091(5) 0.2224(8) 0.050(2) Uani d . 1 . .
    H H011 0.3069 -0.2026 0.3107 0.061 Uiso calc R 1 . .
    C C13 0.0867(11) -0.2264(6) -0.0368(10) 0.068(3) Uani d . 1 . .
    H H012 0.0298 -0.2321 -0.1248 0.082 Uiso calc R 1 . .
    C C12 0.0962(10) -0.1545(5) 0.0197(8) 0.058(2) Uani d . 1 . .
    H H013 0.0463 -0.1114 -0.0288 0.07 Uiso calc R 1 . .
    C C14 0.1587(11) -0.2907(6) 0.0322(10) 0.065(3) Uani d . 1 . .
    H H014 0.1518 -0.3393 -0.0083 0.078 Uiso calc R 1 . .
    C C3 0.2178(10) 0.3068(4) 0.3415(9) 0.051(2) Uani d . 1 . .
    H H01A 0.1346 0.3297 0.3522 0.061 Uiso calc R 1 . .
    H H01B 0.2222 0.3275 0.262 0.061 Uiso calc R 1 . .
loop_
    _atom_site_aniso_label
    _atom_site_aniso_U_11
    _atom_site_aniso_U_22
    _atom_site_aniso_U_33
    _atom_site_aniso_U_12
    _atom_site_aniso_U_13
    _atom_site_aniso_U_23
    C6 0.059(5) 0.025(4) 0.037(4) 0.005(4) 0.022(4) 0.005(3)
    C5 0.086(7) 0.039(5) 0.042(5) 0.001(4) 0.033(5) -0.008(4)
    C4 0.064(6) 0.030(4) 0.064(6) -0.013(4) 0.034(5) -0.010(4)
    C7 0.097(8) 0.035(5) 0.056(6) 0.003(5) 0.036(5) 0.007(4)
    O1 0.070(5) 0.070(5) 0.085(5) 0.003(4) 0.047(4) -0.006(4)
    C1 0.050(5) 0.040(5) 0.053(5) 0.010(4) 0.027(4) 0.004(4)
    C2 0.060(7) 0.091(8) 0.076(7) 0.000(6) 0.032(6) 0.008(6)
    I 0.0466(3) 0.0360(2) 0.0325(2) 0.00276(18) 0.01725(17) 0.00362(16)
    Rh 0.0466(3) 0.0360(2) 0.0325(2) 0.00276(18) 0.01725(17) 0.00362(16)
    P 0.0421(11) 0.0291(10) 0.0324(10) 0.0012(8) 0.0155(8) 0.0015(8)
    O2 0.058(3) 0.024(2) 0.035(3) -0.008(2) 0.021(3) -0.002(2)
    N1 0.043(4) 0.051(4) 0.029(3) 0.001(3) 0.007(3) 0.005(3)
    O3 0.054(3) 0.024(3) 0.044(3) 0.001(2) 0.017(3) 0.007(2)
    N2 0.046(4) 0.028(3) 0.035(3) -0.003(3) 0.015(3) 0.001(3)
    C11 0.040(4) 0.030(4) 0.038(4) -0.004(3) 0.017(3) -0.006(3)
    O6 0.051(3) 0.032(3) 0.076(4) -0.004(3) 0.036(3) -0.007(3)
    O4 0.056(4) 0.030(3) 0.052(3) 0.009(3) 0.004(3) 0.002(3)
    O5 0.100(5) 0.032(3) 0.038(3) -0.001(3) 0.038(3) 0.000(2)
    C15 0.078(7) 0.039(5) 0.064(6) 0.004(5) 0.025(5) -0.002(4)
    C16 0.067(6) 0.038(4) 0.041(5) 0.002(4) 0.016(4) -0.006(4)
    C13 0.071(7) 0.066(7) 0.053(6) -0.016(5) 0.008(5) -0.022(5)
    C12 0.062(6) 0.055(6) 0.041(5) 0.002(5) 0.001(4) -0.005(4)
    C14 0.067(7) 0.053(6) 0.079(7) -0.021(5) 0.033(6) -0.030(5)
    C3 0.072(6) 0.026(4) 0.054(5) 0.010(4) 0.022(5) 0.003(4)
_geom_special_details
;
All e.s.d.'s (except the e.s.d. in the dihedral angle between two l.s. planes)
are estimated using the full covariance matrix. The cell e.s.d.'s are taken
into account individually in the estimation of e.s.d.'s in distances, angles
and torsion angles; correlations between e.s.d.'s in cell parameters are only
used when they are defined by crystal symmetry. An approximate (isotropic)
treatment of cell e.s.d.'s is used for estimating e.s.d.'s involving l.s.
planes.
;
loop_
    _geom_bond_atom_site_label_1
    _geom_bond_atom_site_label_2
    _geom_bond_site_symmetry_2
    _geom_bond_distance
    _geom_bond_publ_flag
    C6 C5 . 1.504(10) ?
    C6 C4 . 1.504(11) ?
    C6 C3 . 1.502(12) ?
    C6 C7 . 1.533(10) ?
    C5 O5 . 1.468(9) ?
    C5 H1A . 0.97 ?
    C5 H1B . 0.97 ?
    C4 O6 . 1.451(8) ?
    C4 H2A . 0.97 ?
    C4 H2B . 0.97 ?
    C7 H5A . 0.96 ?
    C7 H5B . 0.96 ?
    C7 H5C . 0.96 ?
    O1 C1 . 1.196(10) ?
    C1 C2 . 1.461(13) ?
    C1 Rh . 2.040(8) y
    C2 H9A . 0.96 ?
    C2 H9B . 0.96 ?
    C2 H9C . 0.96 ?
    I Rh . 2.6351(8) y
    I Rh 3_656 3.0511(9) ?
    Rh O3 . 2.044(5) y
    Rh O2 . 2.052(5) y
    Rh P . 2.186(2) y
    Rh I 3_656 3.0511(9) y
    P O6 . 1.588(6) y
    P O5 . 1.585(5) y
    P O4 . 1.589(5) ?
    O2 N2 . 1.339(7) ?
    N1 O3 . 1.290(8) ?
    N1 N2 . 1.289(8) ?
    N2 C11 . 1.451(9) ?
    C11 C12 . 1.352(10) ?
    C11 C16 . 1.374(11) ?
    O4 C3 . 1.474(9) ?
    C15 C16 . 1.379(11) ?
    C15 C14 . 1.394(13) ?
    C15 H010 . 0.93 ?
    C16 H011 . 0.93 ?
    C13 C14 . 1.368(14) ?
    C13 C12 . 1.358(12) ?
    C13 H012 . 0.93 ?
    C12 H013 . 0.93 ?
    C14 H014 . 0.93 ?
    C3 H01A . 0.97 ?
    C3 H01B . 0.97 ?
loop_
    _geom_angle_atom_site_label_1
    _geom_angle_atom_site_label_2
    _geom_angle_atom_site_label_3
    _geom_angle_site_symmetry_1
    _geom_angle_site_symmetry_3
    _geom_angle
    _geom_angle_publ_flag
    C5 C6 C4 . . 108.7(7) ?
    C5 C6 C3 . . 110.0(7) ?
    C4 C6 C3 . . 108.7(7) ?
    C5 C6 C7 . . 110.0(6) ?
    C4 C6 C7 . . 109.6(7) ?
    C3 C6 C7 . . 109.8(6) ?
    O5 C5 C6 . . 110.7(6) ?
    O5 C5 H1A . . 109.5 ?
    C6 C5 H1A . . 109.5 ?
    O5 C5 H1B . . 109.5 ?
    C6 C5 H1B . . 109.5 ?
    H1A C5 H1B . . 108.1 ?
    O6 C4 C6 . . 111.8(6) ?
    O6 C4 H2A . . 109.3 ?
    C6 C4 H2A . . 109.3 ?
    O6 C4 H2B . . 109.3 ?
    C6 C4 H2B . . 109.3 ?
    H2A C4 H2B . . 107.9 ?
    C6 C7 H5A . . 109.5 ?
    C6 C7 H5B . . 109.5 ?
    H5A C7 H5B . . 109.5 ?
    C6 C7 H5C . . 109.5 ?
    H5A C7 H5C . . 109.5 ?
    H5B C7 H5C . . 109.5 ?
    O1 C1 C2 . . 123.8(9) ?
    O1 C1 Rh . . 120.9(7) ?
    C2 C1 Rh . . 115.3(7) ?
    C1 C2 H9A . . 109.5 ?
    C1 C2 H9B . . 109.5 ?
    H9A C2 H9B . . 109.5 ?
    C1 C2 H9C . . 109.5 ?
    H9A C2 H9C . . 109.5 ?
    H9B C2 H9C . . 109.5 ?
    Rh I Rh . 3_656 93.30(2) y
    C1 Rh O3 . . 92.9(3) y
    C1 Rh O2 . . 92.2(3) y
    O3 Rh O2 . . 78.74(19) y
    C1 Rh P . . 87.2(2) ?
    O3 Rh P . . 93.85(14) ?
    O2 Rh P . . 172.54(15) y
    C1 Rh I . . 93.9(2) y
    O3 Rh I . . 168.12(14) y
    O2 Rh I . . 91.25(14) ?
    P Rh I . . 96.21(6) ?
    C1 Rh I . 3_656 172.7(2) y
    O3 Rh I . 3_656 85.36(16) ?
    O2 Rh I . 3_656 80.51(15) ?
    P Rh I . 3_656 99.96(6) ?
    I Rh I . 3_656 86.70(2) ?
    O6 P O5 . . 102.2(3) ?
    O6 P O4 . . 102.2(3) ?
    O5 P O4 . . 103.0(3) ?
    O6 P Rh . . 117.2(2) ?
    O5 P Rh . . 120.0(2) ?
    O4 P Rh . . 110.0(2) ?
    N2 O2 Rh . . 107.0(4) ?
    O3 N1 N2 . . 115.4(6) ?
    N1 O3 Rh . . 113.5(4) ?
    N1 N2 O2 . . 124.3(6) ?
    N1 N2 C11 . . 118.3(6) ?
    O2 N2 C11 . . 117.3(6) ?
    C12 C11 C16 . . 122.0(7) ?
    C12 C11 N2 . . 121.2(7) ?
    C16 C11 N2 . . 116.7(7) ?
    C4 O6 P . . 114.3(5) ?
    C3 O4 P . . 116.6(5) ?
    C5 O5 P . . 114.7(4) ?
    C16 C15 C14 . . 119.7(9) ?
    C16 C15 H010 . . 120.2 ?
    C14 C15 H010 . . 120.2 ?
    C11 C16 C15 . . 118.8(8) ?
    C11 C16 H011 . . 120.6 ?
    C15 C16 H011 . . 120.6 ?
    C14 C13 C12 . . 121.8(9) ?
    C14 C13 H012 . . 119.1 ?
    C12 C13 H012 . . 119.1 ?
    C11 C12 C13 . . 118.9(9) ?
    C11 C12 H013 . . 120.6 ?
    C13 C12 H013 . . 120.6 ?
    C13 C14 C15 . . 118.8(8) ?
    C13 C14 H014 . . 120.6 ?
    C15 C14 H014 . . 120.6 ?
    O4 C3 C6 . . 108.6(6) ?
    O4 C3 H01A . . 110 ?
    C6 C3 H01A . . 110 ?
    O4 C3 H01B . . 110 ?
    C6 C3 H01B . . 110 ?
    H01A C3 H01B . . 108.4 ?
