# Supplementary material for: Di-μ-iodido-bis­[acet­yl(4-methyl-2,6,7-trioxa-1-phosphabicyclo­[2.2.2]octa­ne)(N-nitroso-N-oxidoaniline-κ2 O,O′)rhodium(III)]
Source: Acta Crystallogr Sect E Struct Rep Online. 2009 Nov 7;65(Pt 12):m1528–9. doi: 10.1107/S1600536809043050 (PMC2971923; doi:10.1107/S1600536809043050)
Supplement: Supplementary file 2 [file e-65-m1528-Isup2.hkl]

#
# h,k,l, Fc-squared, Fo-squared, sigma(Fo-squared) and status flag
#
data_I
_shelx_title ' fosoxa_m in P2(1)/c'
_shelx_refln_list_code          4
_shelx_F_calc_maximum      366.60
_exptl_crystal_F_000      1080.00
_reflns_d_resolution_high  0.7499
 
loop_
 _symmetry_equiv_pos_as_xyz
 'x, y, z'
 '-x, y+1/2, -z+1/2'
 '-x, -y, -z'
 'x, -y-1/2, z-1/2'
 
_cell_length_a    10.0549
_cell_length_b    16.9436
_cell_length_c    11.1489
_cell_angle_alpha  90.000
_cell_angle_beta  112.751
_cell_angle_gamma  90.000
 
_shelx_F_squared_multiplier     1.000
 
loop_
 _refln_index_h
 _refln_index_k
 _refln_index_l
 _refln_F_squared_calc
 _refln_F_squared_meas
 _refln_F_squared_sigma
 _refln_observed_status
   1   0   0    40206.36    35769.01    299.45 o
   2   0   0    19344.94    18281.97    447.37 o
   3   0   0       49.40       38.74     18.58 o
   4   0   0     1019.27     1000.11     56.00 o
   5   0   0     1027.92      949.33     80.68 o
   6   0   0     1166.39     1016.76     92.32 o
   7   0   0     7010.18     7163.69    151.98 o
   8   0   0    10094.92     9912.16    189.66 o
   9   0   0     1528.67     1226.68     98.03 o
  10   0   0       99.57      200.58     70.44 o
  11   0   0       88.76      108.27     76.91 o
  12   0   0       10.84        5.69     90.02 o
   1   1   0    12409.77    11781.84    397.51 o
   2   1   0    26068.28    24110.76    281.19 o
   3   1   0       13.15       16.36     14.69 o
   4   1   0     1890.43     1813.00     75.92 o
   5   1   0     1238.09     1093.62     54.08 o
   6   1   0      286.95      296.64     62.62 o
   7   1   0     1537.16     1781.80     94.93 o
   8   1   0      624.94      623.16     48.70 o
   9   1   0       22.72       70.01     39.70 o
  10   1   0       41.19       -5.27     44.43 o
  11   1   0       58.84       60.87     52.69 o
  12   1   0        7.88       -0.90     63.54 o
   0   2   0    43574.36    46515.65   1655.20 o
   1   2   0    12544.83    13044.81    214.90 o
   2   2   0     1540.36     1422.63     42.93 o
   3   2   0      222.58      313.96     22.82 o
   4   2   0      643.68      570.90     37.26 o
   5   2   0      113.82       32.11     28.67 o
   6   2   0     7574.84     6564.21    230.48 o
   7   2   0    18974.61    18345.31    620.71 o
   8   2   0     7075.65     7034.63    173.35 o
   9   2   0      123.62       83.27     40.75 o
  10   2   0      164.71      271.40     49.86 o
  11   2   0       63.56       33.54     58.00 o
  12   2   0      121.32      383.15     79.84 o
   1   3   0     9677.62    10281.89    353.59 o
   2   3   0       90.31       89.80      9.91 o
   3   3   0      457.25      539.70     22.23 o
   4   3   0    10792.62    10624.81    244.01 o
   5   3   0        0.10        1.52     20.04 o
   6   3   0     5094.14     5234.22     84.93 o
   7   3   0       73.38       74.35     31.34 o
   8   3   0      958.76     1143.80     55.50 o
   9   3   0      705.75      804.87     58.73 o
  10   3   0       57.45       71.15     45.28 o
  11   3   0      214.70      394.10     61.95 o
  12   3   0        3.83       15.38     73.38 o
   0   4   0    93867.42    99772.87   3586.77 o
   1   4   0    31712.03    31913.65    495.31 o
   2   4   0     3144.58     2996.09     81.16 o
   3   4   0     1520.75     1384.53     37.50 o
   4   4   0     1894.93     1785.75     76.16 o
   5   4   0     1090.52      927.17     44.44 o
   6   4   0     4432.77     3822.51    175.55 o
   7   4   0     8627.49     8033.89    114.83 o
   8   4   0     4468.62     4288.72     84.33 o
   9   4   0      498.12      466.32     44.76 o
  10   4   0       42.23       31.71     46.20 o
  11   4   0       24.78       16.15     61.64 o
  12   4   0        9.95       29.40     75.79 o
   1   5   0    12800.02    14926.19    316.20 o
   2   5   0      419.84      436.19     21.42 o
   3   5   0     2391.94     2581.84     46.32 o
   4   5   0     3289.94     3756.89     60.84 o
   5   5   0      166.65      226.86     26.37 o
   6   5   0     5235.33     5701.83    194.92 o
   7   5   0      217.48      333.03     38.58 o
   8   5   0     1100.49     1421.71     59.05 o
   9   5   0     1364.18     1720.43    109.26 o
  10   5   0      380.11      469.53     56.19 o
  11   5   0      854.97     1209.26     91.33 o
  12   5   0        1.27       18.32     76.14 o
   0   6   0    19752.79    21225.04    343.61 o
   1   6   0    31212.17    31137.78    539.03 o
   2   6   0    11652.47    11492.87    244.80 o
   3   6   0      158.35      102.61     14.54 o
   4   6   0     1441.18     1555.04     38.49 o
   5   6   0     2215.82     1912.62     53.84 o
   6   6   0      627.92      419.13     36.48 o
   7   6   0     3660.89     3181.28    125.61 o
   8   6   0     3910.08     3630.91     86.57 o
   9   6   0     1539.57     1552.12     66.67 o
  10   6   0      753.86      710.04     62.56 o
  11   6   0        6.23       51.68     66.99 o
   1   7   0    22798.84    25728.65    403.65 o
   2   7   0    10561.73    10796.50    283.81 o
   3   7   0     5068.15     5315.08    122.91 o
   4   7   0     9066.67     9522.80    295.95 o
   5   7   0       69.61       76.11     20.58 o
   6   7   0     3311.27     3638.81     76.97 o
   7   7   0     1188.62     1288.58     62.24 o
   8   7   0       43.60      118.39     34.92 o
   9   7   0      417.93      574.27     56.07 o
  10   7   0        5.29       -3.20     49.33 o
  11   7   0      161.30      212.94     72.31 o
   0   8   0     6351.08     9007.98    168.19 o
   1   8   0     4779.41     3774.92    137.55 o
   2   8   0    33829.71    32932.98    941.09 o
   3   8   0     8544.45     8590.64    209.04 o
   4   8   0     1424.98     1522.88     42.18 o
   5   8   0     8124.62     7506.47    125.61 o
   6   8   0     5519.86     4668.19     98.89 o
   7   8   0     2940.93     2189.65    103.87 o
   8   8   0     1022.84      930.75     59.21 o
   9   8   0      616.60      708.64     66.57 o
  10   8   0      764.32      864.31     68.94 o
  11   8   0       29.50      -21.90     59.63 o
   1   9   0      160.24      219.43     20.10 o
   2   9   0      202.84      253.17     18.90 o
   3   9   0     6185.66     6519.35    169.06 o
   4   9   0     1025.14     1202.89     42.09 o
   5   9   0      647.18      655.82     39.38 o
   6   9   0      953.00     1121.70     64.98 o
   7   9   0        9.08      -26.38     49.67 o
   8   9   0      798.81      953.27     60.13 o
   9   9   0      121.42      186.09     49.21 o
  10   9   0       29.39       67.64     54.21 o
  11   9   0       57.77       37.73     63.10 o
   0  10   0     3390.00     2783.76    114.00 o
   1  10   0    13022.98    12440.90    211.59 o
   2  10   0    21071.11    20728.18    652.03 o
   3  10   0     8593.55     9067.81    360.26 o
   4  10   0      824.22     1010.58     48.67 o
   5  10   0     7857.38     8505.40    378.22 o
   6  10   0     2641.51     2417.33    114.56 o
   7  10   0      186.03       37.91     43.16 o
   8  10   0      262.45      109.55     43.77 o
   9  10   0     1395.05     1703.27     84.27 o
  10  10   0     1390.31     1636.24     90.52 o
  11  10   0        4.01      123.54     95.81 o
   1  11   0        2.72       49.80     35.49 o
   2  11   0       16.48       -3.23     26.17 o
   3  11   0      118.68      138.37     26.58 o
   4  11   0      293.73      269.48     31.51 o
   5  11   0      382.57      311.31     42.34 o
   6  11   0        9.65       26.86     39.53 o
   7  11   0        3.53       42.53     46.54 o
   8  11   0       27.40       19.86     53.16 o
   9  11   0       11.65       10.94     59.90 o
  10  11   0       85.66      235.70     91.25 o
   0  12   0      300.05        8.38     33.93 o
   1  12   0     3424.54     2474.81    151.44 o
   2  12   0    10561.05    11458.62    470.31 o
   3  12   0     2040.82     2618.73    117.40 o
   4  12   0     3609.32     4180.37    102.82 o
   5  12   0     5300.32     5827.86    311.69 o
   6  12   0     1804.20     1503.46     93.95 o
   7  12   0       79.36       -9.80     58.61 o
   8  12   0      533.70      332.92     77.99 o
   9  12   0     1962.23     2050.79    197.09 o
  10  12   0      846.58     1145.22    172.61 o
   1  13   0      240.40      471.45     37.38 o
   2  13   0       73.07      105.87     34.05 o
   3  13   0       29.81      139.23     49.31 o
   4  13   0        1.91       -5.53     35.86 o
   5  13   0      206.77      241.69     57.29 o
   6  13   0      397.85      446.52     98.55 o
   7  13   0       53.00       79.87     62.56 o
   8  13   0      145.33      231.21    115.20 o
   9  13   0      232.33      307.48    131.66 o
  10  13   0       37.87      130.46    134.87 o
   0  14   0     6927.99     4710.61    125.44 o
   1  14   0     2535.36     1779.93     69.58 o
   2  14   0     4291.99     4242.87     98.16 o
   3  14   0     7905.40     8097.82    305.55 o
   4  14   0       35.90       -1.88     50.50 o
   5  14   0     4425.61     4842.31    145.11 o
   6  14   0     2008.71     1960.14    272.56 o
   7  14   0      138.40      -30.11     91.52 o
   8  14   0      340.55      106.77    111.19 o
   9  14   0      512.16      536.30    178.83 o
   1  15   0     4803.67     5965.77    102.13 o
   2  15   0      210.29      358.75     39.48 o
   3  15   0     1411.39     1897.91     80.72 o
   4  15   0     1035.74     1485.24     98.57 o
   5  15   0       14.10        8.23     57.05 o
   6  15   0      598.64      949.73    126.84 o
   7  15   0       62.60       38.54    101.15 o
   8  15   0      273.54      633.63     96.71 o
   9  15   0      336.70      439.69    103.16 o
   0  16   0     1870.32     1317.87     87.57 o
   1  16   0     2380.31     1779.81     67.67 o
   2  16   0     1440.13     1468.74     65.88 o
   3  16   0      783.48      793.86     54.27 o
   4  16   0       32.39       63.29     57.93 o
   5  16   0     1264.54     1162.94     97.92 o
   6  16   0      933.76      730.26     88.55 o
   7  16   0      570.00      458.12     87.49 o
   8  16   0      615.08      486.68     95.37 o
   1  17   0     3098.61     3804.80    131.56 o
   2  17   0      939.90     1118.57     93.16 o
   3  17   0      937.56     1258.35     69.11 o
   4  17   0      710.15     1117.09     93.95 o
   5  17   0        0.62       52.84     66.28 o
   6  17   0      448.43      796.53     93.15 o
   7  17   0      234.55      223.89    106.57 o
   8  17   0      170.04      254.26     97.30 o
   0  18   0     6493.79     5285.06    193.28 o
   1  18   0     2232.08     1821.83     76.44 o
   2  18   0       71.68       19.12     41.20 o
   3  18   0        5.35       80.69     51.98 o
   4  18   0       14.45     -122.55     63.29 o
   5  18   0       15.39      109.68     74.22 o
   6  18   0      211.00      179.29    162.57 o
   7  18   0      538.36      478.61    101.31 o
   1  19   0      409.88      807.33     60.74 o
   2  19   0       64.29       91.54     54.15 o
   3  19   0      276.54      348.58     76.66 o
   4  19   0       74.65      107.48     74.07 o
   5  19   0      346.66      428.43     87.09 o
   6  19   0      303.14      505.88    100.95 o
   0  20   0     2784.01     2686.73    132.36 o
   1  20   0     1306.91     1063.95    139.04 o
   2  20   0      214.27       54.47     56.94 o
   3  20   0       74.71      132.29     73.63 o
   4  20   0       56.67       69.83     79.77 o
   5  20   0        4.91       53.72     88.31 o
   1  21   0      238.32      460.57     90.63 o
   2  21   0       82.74       91.88     65.61 o
   3  21   0       43.19       18.76     80.18 o
   4  21   0       66.79      120.90     86.94 o
   0  22   0     1487.81     1797.10    199.10 o
   1  22   0      725.58      647.55    103.68 o
   2  22   0        1.89      122.03    119.62 o
 -12   1   1       89.43       43.35     88.27 o
 -11   1   1     1364.02     1438.68    111.08 o
 -10   1   1     1940.32     2344.97     86.39 o
  -9   1   1      655.40      658.52     51.86 o
  -8   1   1     4030.01     4192.14     89.46 o
  -7   1   1     8411.82     8531.40    166.46 o
  -6   1   1     4176.97     3800.65     81.42 o
  -5   1   1       17.21       25.80     16.46 o
  -4   1   1     8293.91     7824.17    230.82 o
  -3   1   1    86389.48    77534.27    810.00 o
  -2   1   1    13904.60    13839.45    543.94 o
  -1   1   1    58513.75    58448.98   2140.51 o
   0   1   1    68561.29    70498.33   2180.79 o
   1   1   1       26.45       53.59     13.99 o
   2   1   1     6349.42     6452.83     87.61 o
   3   1   1    20219.72    18328.28    322.08 o
   4   1   1    19429.64    17228.78    500.03 o
   5   1   1    17618.73    15748.51    154.15 o
   6   1   1      896.68      886.41     56.41 o
   7   1   1     8656.65     8031.88    131.95 o
   8   1   1     2398.82     2031.12    142.50 o
   9   1   1      141.03       37.34     41.10 o
  10   1   1      482.74      333.45     56.51 o
  11   1   1      805.25     1046.85     77.39 o
 -12   2   1       26.47      148.07     98.75 o
 -11   2   1       36.49       73.67     59.22 o
 -10   2   1      120.38       98.31     45.09 o
  -9   2   1      695.95      896.44     58.48 o
  -8   2   1      279.10      295.43     38.83 o
  -7   2   1     1781.39     2006.66     97.39 o
  -6   2   1     1632.49     1749.85     63.67 o
  -5   2   1     2177.70     2131.87     45.86 o
  -4   2   1     8156.67     7638.02     85.26 o
  -3   2   1     3782.01     3587.23     77.62 o
  -2   2   1      117.65      127.65     10.00 o
  -1   2   1     6573.11     6803.88    124.40 o
   0   2   1     1109.67     1230.58     37.08 o
   1   2   1    10537.31    10698.61    446.21 o
   2   2   1       92.52      134.53     16.86 o
   3   2   1     2316.36     2099.81     57.99 o
   4   2   1     4736.50     4575.85     77.16 o
   5   2   1      732.10      667.17     43.36 o
   6   2   1     3074.96     3034.31    104.25 o
   7   2   1       10.74      -16.50     33.59 o
   8   2   1      145.78      228.65     40.08 o
   9   2   1      428.46      399.85     58.21 o
  10   2   1       55.15       83.52     48.10 o
  11   2   1       92.18      233.46     58.59 o
 -12   3   1       68.79       59.43     84.98 o
 -11   3   1      594.98      691.51     76.55 o
 -10   3   1     1699.16     2057.49     93.81 o
  -9   3   1        6.04       33.77     37.66 o
  -8   3   1     2167.98     2315.50     72.74 o
  -7   3   1     8829.53     8056.96    287.62 o
  -6   3   1    10428.34     8726.12    186.94 o
  -5   3   1     3387.02     2907.49     84.17 o
  -4   3   1     9686.96     9515.26    238.89 o
  -3   3   1    31981.35    30333.32    255.83 o
  -2   3   1     2276.29     2277.83     47.07 o
  -1   3   1    11159.97    12619.45    122.39 o
   0   3   1    35431.72    37250.20    852.50 o
   1   3   1     5408.45     5287.19    238.74 o
   2   3   1    19294.08    19918.64    763.34 o
   3   3   1    20744.06    18006.53    438.29 o
   4   3   1    17316.24    14855.94    228.43 o
   5   3   1     5654.00     5595.27     95.23 o
   6   3   1     2639.10     2391.53     74.60 o
   7   3   1     3283.91     3299.68    111.40 o
   8   3   1      882.17      886.86     56.74 o
   9   3   1      111.81       70.22     62.99 o
  10   3   1      418.18      324.63     54.65 o
  11   3   1     1190.31     1393.71     85.29 o
 -12   4   1      129.33      242.87     91.52 o
 -11   4   1      536.64      832.04     79.72 o
 -10   4   1       30.98       67.98     51.58 o
  -9   4   1     1391.50     1795.36     84.84 o
  -8   4   1      565.82      557.34     40.43 o
  -7   4   1     1038.65     1329.27     61.12 o
  -6   4   1     3579.96     3740.44     65.08 o
  -5   4   1     1037.00     1104.11     38.46 o
  -4   4   1     5891.20     5843.82    138.26 o
  -3   4   1       15.17        5.68     11.14 o
  -2   4   1      550.70      701.19     19.26 o
  -1   4   1     6057.54     6485.47     98.83 o
   0   4   1     5190.59     5928.28     48.45 o
   1   4   1     4029.16     4120.14    164.14 o
   2   4   1     1865.06     2071.04    128.56 o
   3   4   1     8528.30     8377.31    374.49 o
   4   4   1      802.32      941.70     45.78 o
   5   4   1     2446.51     2422.79     67.70 o
   6   4   1     3009.23     3076.99     82.18 o
   7   4   1      938.97     1028.31     71.00 o
   8   4   1     1919.90     2242.60    140.79 o
   9   4   1       23.21       52.51     49.96 o
  10   4   1      715.93     1104.83     72.70 o
  11   4   1      276.49      427.47     65.39 o
 -12   5   1      290.54      411.74     98.41 o
 -11   5   1      499.88      505.11     73.33 o
 -10   5   1      211.73      245.90     56.73 o
  -9   5   1       53.54       47.13     39.93 o
  -8   5   1     1834.12     1895.75     68.47 o
  -7   5   1     2956.28     2588.51    110.84 o
  -6   5   1     1923.54     1499.34     53.06 o
  -5   5   1    13143.29    11691.03    109.77 o
  -4   5   1    11853.00    11268.84    215.53 o
  -3   5   1    12265.09    11864.45    263.85 o
  -2   5   1     1449.51     1374.90     30.51 o
  -1   5   1     8947.06     9774.08    105.80 o
   0   5   1    17848.61    19424.90    359.39 o
   1   5   1    32780.21    32008.67   1417.45 o
   2   5   1     9622.92     9096.82    417.21 o
   3   5   1     7767.33     6884.25    305.95 o
   4   5   1     9379.66     8348.83    128.95 o
   5   5   1     2248.36     2169.26     81.01 o
   6   5   1      100.42      117.35     30.44 o
   7   5   1     1837.34     1879.62     67.05 o
   8   5   1     1992.47     1765.47     81.63 o
   9   5   1     1264.21     1093.37     75.32 o
  10   5   1     1131.82     1125.09     66.44 o
  11   5   1      268.11      216.76     84.07 o
 -12   6   1      146.51      346.32     99.48 o
 -11   6   1      420.30      604.68     76.04 o
 -10   6   1      124.15      151.50     48.71 o
  -9   6   1     1289.09     1511.29     71.96 o
  -8   6   1       27.69       30.27     33.48 o
  -7   6   1     2610.04     2996.43    119.58 o
  -6   6   1     2599.56     2990.65     87.20 o
  -5   6   1      593.57      585.91     34.13 o
  -4   6   1    11014.04    11485.06    227.88 o
  -3   6   1      131.57      145.09     14.26 o
  -2   6   1    12958.78    13793.24    326.60 o
  -1   6   1     7882.00     8896.16     70.83 o
   0   6   1    12324.34    13909.58    214.83 o
   1   6   1     7059.60     7544.98    192.87 o
   2   6   1      303.30      352.19     27.23 o
   3   6   1     5485.97     6205.47    199.09 o
   4   6   1     3323.74     3698.27    163.37 o
   5   6   1     1688.89     1796.82     56.54 o
   6   6   1     4128.22     4534.77    133.24 o
   7   6   1       30.59       47.41     34.59 o
   8   6   1     1334.42     1840.44     96.81 o
   9   6   1      174.86      133.36     55.50 o
  10   6   1      533.11      776.81     60.36 o
  11   6   1      193.58      325.18     65.89 o
 -12   7   1      435.01      376.17    104.29 o
 -11   7   1      175.32      233.98     68.44 o
 -10   7   1       14.21       36.53     47.58 o
  -9   7   1        2.78       59.27     41.28 o
  -8   7   1      386.04      266.11     40.10 o
  -7   7   1      994.10      850.97     50.78 o
  -6   7   1     7044.98     6353.68     93.24 o
  -5   7   1    22758.55    21606.93    307.32 o
  -4   7   1    10512.26     9612.55    189.12 o
  -3   7   1     1355.81     1305.81     30.48 o
  -2   7   1      269.70      362.38     15.29 o
  -1   7   1        2.11       52.88     27.03 o
   0   7   1       10.84       42.90     13.86 o
   1   7   1    40828.53    41495.11    785.11 o
   2   7   1    30638.61    30713.27    792.35 o
   3   7   1     3370.15     2834.08     67.32 o
   4   7   1     4628.91     3863.30    132.49 o
   5   7   1      833.08      744.69     42.93 o
   6   7   1       19.82       33.99     30.08 o
   7   7   1       83.29       16.77     33.27 o
   8   7   1      748.11      754.47     65.19 o
   9   7   1     2145.43     2214.20     98.45 o
  10   7   1     1323.96     1253.48     69.85 o
  11   7   1       40.64        9.79     61.91 o
 -11   8   1        9.79      -15.30     56.25 o
 -10   8   1       43.03       -0.71     47.61 o
  -9   8   1      420.31      495.82     52.70 o
  -8   8   1      140.20      106.57     38.09 o
  -7   8   1     2031.59     2478.22     73.07 o
  -6   8   1     1456.48     1571.55     58.70 o
  -5   8   1     2766.45     2986.87     55.47 o
  -4   8   1     5389.91     5702.33    155.21 o
  -3   8   1       28.74       35.01     14.55 o
  -2   8   1     7887.21     8083.70    177.64 o
  -1   8   1     3705.60     4574.63     61.24 o
   0   8   1     2916.37     3229.32     59.27 o
   1   8   1    10018.51    11173.02    185.84 o
   2   8   1       51.19       38.71     14.87 o
   3   8   1    12282.62    13156.90    368.72 o
   4   8   1     1179.72     1422.61     38.17 o
   5   8   1      643.35      697.90     42.34 o
   6   8   1     1215.96     1448.49     60.50 o
   7   8   1        8.40       -0.19     35.07 o
   8   8   1      522.29      686.41     54.95 o
   9   8   1       67.18       26.61     74.15 o
  10   8   1      127.20      161.08     58.43 o
  11   8   1       70.25      139.34     66.77 o
 -11   9   1       17.89      -25.90     81.60 o
 -10   9   1       10.97       43.44     52.47 o
  -9   9   1       99.31       91.87     44.04 o
  -8   9   1       24.44       89.70     38.96 o
  -7   9   1      906.41      619.35     51.04 o
  -6   9   1    11655.86    10863.65    109.78 o
  -5   9   1    22276.87    21875.88    356.97 o
  -4   9   1     3500.57     2960.17     47.34 o
  -3   9   1     2413.69     2873.53    104.29 o
  -2   9   1      146.67      245.37     23.11 o
  -1   9   1     3217.00     3525.75     65.53 o
   0   9   1       40.76        7.75     16.32 o
   1   9   1    24552.79    23926.93    266.69 o
   2   9   1    33811.79    32927.09    775.04 o
   3   9   1    16604.77    15502.82    383.34 o
   4   9   1      209.42       71.46     19.44 o
   5   9   1      756.76      962.05     45.10 o
   6   9   1       43.90      151.57     35.44 o
   7   9   1       77.80      179.36     41.71 o
   8   9   1      319.99      298.97     53.77 o
   9   9   1     2332.76     2679.47     95.84 o
  10   9   1     1355.32     1381.34    138.07 o
 -11  10   1       64.98      -37.98     90.12 o
 -10  10   1       54.51      -58.09     77.41 o
  -9  10   1       22.07      -22.66     45.20 o
  -8  10   1      137.43      111.93     42.65 o
  -7  10   1        1.69       22.19     31.48 o
  -6  10   1      288.21      373.27     33.77 o
  -5  10   1      610.27      597.88     30.60 o
  -4  10   1      359.31      457.03     25.20 o
  -3  10   1      752.47      738.99     28.76 o
  -2  10   1     1276.05     1488.83     44.85 o
  -1  10   1      660.54      827.52     37.69 o
   0  10   1     1927.21     2007.38     46.80 o
   1  10   1      362.72      478.18     27.69 o
   2  10   1      324.79      323.10     21.83 o
   3  10   1      364.33      511.63     28.50 o
   4  10   1      682.90      545.80     37.08 o
   5  10   1      159.73      158.67     32.19 o
   6  10   1      113.86       97.17     53.30 o
   7  10   1       50.02       -9.70     46.53 o
   8  10   1       90.83      171.84     56.94 o
   9  10   1        3.46       57.27     52.99 o
  10  10   1      257.72      383.77     66.95 o
 -11  11   1       14.46       51.30     91.13 o
 -10  11   1      139.60      346.99     72.74 o
  -9  11   1        6.74      -21.32     57.69 o
  -8  11   1       11.11      123.87     52.70 o
  -7  11   1      225.17       50.44     46.29 o
  -6  11   1     6682.95     6646.79    154.95 o
  -5  11   1    11704.94    11983.69    214.89 o
  -4  11   1     7116.57     5988.86    171.44 o
  -3  11   1      348.16      687.94     40.38 o
  -2  11   1      808.28     1116.98     78.18 o
  -1  11   1     3165.49     3785.40     61.64 o
   0  11   1        2.15      141.21     29.45 o
   1  11   1    14419.80    13753.45    244.28 o
   2  11   1    25489.30    25239.61    819.25 o
   3  11   1     6188.86     5321.72    148.19 o
   4  11   1      103.53       -3.86     27.41 o
   5  11   1       61.29        2.77     30.92 o
   6  11   1      331.42      523.85     46.52 o
   7  11   1      260.90      628.26     53.64 o
   8  11   1      735.64      747.24     72.70 o
   9  11   1     3084.88     3850.04    160.83 o
  10  11   1      905.88      785.75    115.21 o
 -10  12   1        6.98      -86.73     85.72 o
  -9  12   1       70.89      130.03     70.49 o
  -8  12   1        0.67       51.98     52.80 o
  -7  12   1        0.97      -49.05     46.31 o
  -6  12   1       45.57       90.39     45.78 o
  -5  12   1        5.42      -20.93     35.74 o
  -4  12   1      153.59      242.97     38.92 o
  -3  12   1        5.89       18.74     31.08 o
  -2  12   1       45.75       61.47     35.66 o
  -1  12   1      457.18      521.35     52.78 o
   0  12   1      261.14      314.47     36.60 o
   1  12   1      174.50      149.03     29.25 o
   2  12   1      265.47      385.16     34.60 o
   3  12   1       59.00       58.39     29.22 o
   4  12   1        0.03       12.62     43.55 o
   5  12   1       69.81       89.77     49.02 o
   6  12   1       59.91       50.42     44.15 o
   7  12   1        2.77       31.97     59.51 o
   8  12   1       22.41       76.17     71.93 o
   9  12   1      133.41      128.05    126.84 o
  10  12   1       24.76      275.37    136.88 o
 -10  13   1      105.59      311.09    139.29 o
  -9  13   1      107.06       91.07     80.71 o
  -8  13   1      169.05      545.81    143.30 o
  -7  13   1      159.16       54.25     62.57 o
  -6  13   1     7992.63     7809.94    516.01 o
  -5  13   1     8674.76     8988.54    614.76 o
  -4  13   1      642.05      533.68     47.88 o
  -3  13   1       21.85       41.64     34.90 o
  -2  13   1      222.57      106.32     33.72 o
  -1  13   1       17.03        6.53     30.83 o
   0  13   1       10.99       81.07     31.85 o
   1  13   1     4763.33     4455.87     82.47 o
   2  13   1    18228.54    18902.72    283.26 o
   3  13   1     7827.02     7659.43    179.78 o
   4  13   1        6.82       41.28     45.21 o
   5  13   1       23.89      161.83     46.35 o
   6  13   1      437.26      501.45     70.67 o
   7  13   1        5.77       93.72     68.38 o
   8  13   1      536.51      266.67     99.15 o
   9  13   1     1678.64     2078.49    209.13 o
  -9  14   1      223.84      427.50    139.69 o
  -8  14   1      108.97      251.17     81.03 o
  -7  14   1      138.30      240.09     68.97 o
  -6  14   1      239.02      381.26    105.97 o
  -5  14   1      116.89      171.51     57.53 o
  -4  14   1      741.84     1078.45     67.88 o
  -3  14   1       44.50       76.18     37.05 o
  -2  14   1     2044.02     2653.09     81.36 o
  -1  14   1      320.31      530.71     47.31 o
   0  14   1      453.41      765.71     58.61 o
   1  14   1      320.39      590.70     42.26 o
   2  14   1      252.18      321.69     37.73 o
   3  14   1      489.03      813.51     52.68 o
   4  14   1      276.22      381.09     51.31 o
   5  14   1      510.90      716.04     82.29 o
   6  14   1      714.37      970.22     90.67 o
   7  14   1      109.43      221.86    102.96 o
   8  14   1      577.02     1056.59    107.97 o
   9  14   1        0.14     -104.37    130.46 o
  -9  15   1        3.37        9.63    133.27 o
  -8  15   1        7.76       97.72     79.95 o
  -7  15   1      641.18      489.91     81.17 o
  -6  15   1     4488.68     4416.24    349.22 o
  -5  15   1     3253.61     2908.88    341.60 o
  -4  15   1     1105.23      813.57     61.26 o
  -3  15   1      102.09       10.35     38.80 o
  -2  15   1       14.01       34.77     36.39 o
  -1  15   1       14.89       27.08     36.17 o
   0  15   1      169.07      -17.93     30.73 o
   1  15   1     2437.22     1913.23     79.49 o
   2  15   1    11560.45    10687.77    213.82 o
   3  15   1     5101.31     4594.57    122.94 o
   4  15   1       95.09       58.17     57.30 o
   5  15   1        4.37       62.67     61.78 o
   6  15   1        0.14      -15.07     64.43 o
   7  15   1        8.03      -45.91     72.34 o
   8  15   1      162.59      134.30     87.07 o
  -9  16   1      266.65      657.91    162.57 o
  -8  16   1        0.45     -105.57    116.01 o
  -7  16   1      314.75      457.74     82.54 o
  -6  16   1      290.78      394.09     78.15 o
  -5  16   1      330.90      441.16     74.07 o
  -4  16   1     2970.56     4109.14    188.10 o
  -3  16   1       36.69       77.28     43.72 o
  -2  16   1     5523.10     6608.07    219.38 o
  -1  16   1     2077.01     2502.36     75.85 o
   0  16   1     2664.31     3134.18     81.79 o
   1  16   1     2624.16     3545.41     86.15 o
   2  16   1       43.77       34.40     35.06 o
   3  16   1     1317.39     1757.97    112.80 o
   4  16   1      422.33      510.27     88.11 o
   5  16   1      234.96      378.85     75.75 o
   6  16   1      823.12     1343.90    141.90 o
   7  16   1        7.12       23.06    120.42 o
   8  16   1      315.81      649.76    106.68 o
  -8  17   1       88.13       88.71    129.25 o
  -7  17   1      260.78      223.58    115.61 o
  -6  17   1      998.64      706.50     88.40 o
  -5  17   1     1229.69      910.47     89.97 o
  -4  17   1     1721.42     1342.05    104.07 o
  -3  17   1     1809.63     1685.51     85.58 o
  -2  17   1      247.96      156.71     47.42 o
  -1  17   1      965.47      939.09     58.29 o
   0  17   1     1879.14     1636.79     84.07 o
   1  17   1     1606.89     1238.07     64.39 o
   2  17   1     1910.27     1332.39     77.54 o
   3  17   1     1116.81      785.28     82.63 o
   4  17   1      741.97      585.44     81.57 o
   5  17   1      592.71      515.04     84.49 o
   6  17   1       57.36      125.81    126.44 o
   7  17   1      155.95      173.30     85.80 o
  -7  18   1       89.08      221.58    130.86 o
  -6  18   1      268.55      374.91    120.02 o
  -5  18   1        1.20      -31.21     68.82 o
  -4  18   1     1001.17     1497.71    111.05 o
  -3  18   1       57.88       58.12     45.14 o
  -2  18   1     1334.45     2046.72    149.25 o
  -1  18   1      678.21      793.58     57.64 o
   0  18   1      537.90      986.43     60.70 o
   1  18   1      931.77     1217.81     79.77 o
   2  18   1       11.21        7.39     47.88 o
   3  18   1      553.07      952.43     96.34 o
   4  18   1        9.16       52.35     67.09 o
   5  18   1      476.57      679.94     92.27 o
   6  18   1      289.62      611.99    109.58 o
   7  18   1       45.90       23.24     89.30 o
  -6  19   1      293.98      151.65     81.72 o
  -5  19   1      332.18       35.21     73.87 o
  -4  19   1     1010.59      785.96     81.74 o
  -3  19   1     1659.22     1838.54     82.80 o
  -2  19   1      306.27      281.54     50.77 o
  -1  19   1     1162.13     1320.26     86.88 o
   0  19   1     2199.14     2295.82     97.31 o
   1  19   1      740.50      412.70     62.13 o
   2  19   1      494.93      141.03     54.33 o
   3  19   1      803.47      654.18    194.68 o
   4  19   1      890.93     1114.64    104.74 o
   5  19   1      414.89      516.29     93.62 o
   6  19   1        4.08       20.24    178.43 o
  -6  20   1       74.63     -115.20    121.63 o
  -5  20   1       30.46      123.91     84.43 o
  -4  20   1      158.74      352.87     87.09 o
  -3  20   1        0.27       41.73     60.16 o
  -2  20   1      103.14      321.69     67.51 o
  -1  20   1       57.47       54.07     57.84 o
   0  20   1       14.72       70.56     59.49 o
   1  20   1      124.02      217.08     60.27 o
   2  20   1       12.78      139.69     72.38 o
   3  20   1      293.48      464.76     87.31 o
   4  20   1        5.79      105.56     83.74 o
   5  20   1      218.48      313.55     95.44 o
  -4  21   1      755.40      450.38    137.68 o
  -3  21   1      944.37     1492.03    177.02 o
  -2  21   1       27.90       55.88     79.13 o
  -1  21   1      274.62      524.74     87.92 o
   0  21   1      676.72      951.63     92.60 o
   1  21   1      763.05      345.39     69.41 o
   2  21   1      280.01        4.52     77.01 o
   3  21   1      261.55      103.86     83.73 o
   4  21   1     1246.74     1511.23    132.12 o
  -3  22   1       13.01       31.71    124.84 o
  -2  22   1      117.70      167.72    125.04 o
  -1  22   1       37.42      -23.81     84.14 o
   0  22   1       22.43        5.22     70.04 o
   1  22   1       26.30       28.61     74.53 o
   2  22   1        6.81      -50.49     83.64 o
 -12   0   2     1032.36     1039.65    155.75 o
 -11   0   2     2915.85     3474.18    209.94 o
 -10   0   2     2103.91     2268.75    172.61 o
  -9   0   2      128.05       39.34     76.67 o
  -8   0   2       86.60       10.84     62.22 o
  -7   0   2      159.78      257.70     64.23 o
  -6   0   2     7045.65     7326.89    185.45 o
  -5   0   2     5564.62     5899.89    154.14 o
  -4   0   2   134392.25   123509.45    860.22 o
  -3   0   2   111503.05   106703.72    734.98 o
  -2   0   2      392.84      469.65     41.34 o
  -1   0   2    11056.46    12290.29    141.30 o
   0   0   2     9153.57     9993.40    419.24 o
   1   0   2     1432.76     1533.64     30.05 o
   2   0   2      471.84      535.45     30.38 o
   3   0   2    11085.50    10253.52    592.46 o
   4   0   2    23274.94    22763.71   1139.40 o
   5   0   2    24847.86    24145.22   1008.99 o
   6   0   2       53.12      -47.04     37.54 o
   7   0   2        8.77       19.67     68.64 o
   8   0   2       25.45       49.37     78.68 o
   9   0   2        2.94       75.46     87.11 o
  10   0   2      306.44      352.88     84.74 o
  11   0   2     1301.25     1528.13    133.97 o
 -12   1   2        4.94       29.91     81.15 o
 -11   1   2        7.85       66.92     69.52 o
 -10   1   2      136.34      239.93     68.93 o
  -9   1   2      114.04      137.64     97.74 o
  -8   1   2      968.80     1111.56     82.17 o
  -7   1   2      349.83      392.96     41.02 o
  -6   1   2      145.80      146.11     37.94 o
  -5   1   2     1044.84     1016.76     57.75 o
  -4   1   2     8646.65     8431.35    309.28 o
  -3   1   2     2617.08     2746.42    133.07 o
  -2   1   2    33437.93    33608.39    279.18 o
  -1   1   2     2863.72     3098.58     61.70 o
   0   1   2    25125.65    27536.54    293.47 o
   1   1   2    10070.78     9940.71    178.97 o
   2   1   2     1805.69     1870.63     65.44 o
   3   1   2       31.70       43.65     13.09 o
   4   1   2       83.53      104.55     19.17 o
   5   1   2       28.82       -2.66     17.77 o
   6   1   2      850.93      782.11     97.49 o
   7   1   2      125.46       54.95     37.97 o
   8   1   2       29.71        2.71     51.65 o
   9   1   2       20.97       48.57     85.50 o
  10   1   2       11.91        6.68     51.28 o
  11   1   2        1.70       97.69     64.31 o
 -12   2   2      266.27      173.04    120.22 o
 -11   2   2     2071.50     2254.32    145.11 o
 -10   2   2     3505.69     3754.06    141.35 o
  -9   2   2      878.67      745.84     76.27 o
  -8   2   2      263.32      337.05     46.07 o
  -7   2   2     1826.10     1557.89     67.32 o
  -6   2   2        0.12      -21.97     24.09 o
  -5   2   2     2884.60     2747.56     99.95 o
  -4   2   2    56827.30    53353.80   2899.99 o
  -3   2   2    69838.51    63998.37   3553.75 o
  -2   2   2    12027.45    11705.79    535.19 o
  -1   2   2      146.27      175.56     12.17 o
   0   2   2     8964.08     9600.00    201.20 o
   1   2   2     3087.81     3197.64     59.97 o
   2   2   2     1968.36     2289.94     68.08 o
   3   2   2    26598.45    25943.94    734.37 o
   4   2   2    53945.79    52233.27   2450.01 o
   5   2   2     9746.22     9139.21    399.36 o
   6   2   2      466.58      677.55     49.05 o
   7   2   2      262.91      167.04     41.21 o
   8   2   2     1237.33     1256.85     75.78 o
   9   2   2       71.65       79.08     87.91 o
  10   2   2      385.61      507.56     86.05 o
  11   2   2      937.22     1221.04     84.78 o
 -12   3   2       99.99      161.69    156.35 o
 -11   3   2      138.52      121.47     77.28 o
 -10   3   2      576.39      715.79     83.02 o
  -9   3   2     1182.02     1390.43     95.37 o
  -8   3   2      355.86      419.86     47.78 o
  -7   3   2     1995.44     2111.53     88.15 o
  -6   3   2       24.77        8.37     22.10 o
  -5   3   2     5809.23     6099.52    269.26 o
  -4   3   2        4.63        4.42     18.07 o
  -3   3   2    20740.05    20961.63    566.87 o
  -2   3   2        5.87        7.53      9.40 o
  -1   3   2     3572.39     3634.87     69.85 o
   0   3   2     5726.82     5830.05     62.57 o
   1   3   2     5594.17     5832.86    188.18 o
   2   3   2     6138.03     6017.26    155.67 o
   3   3   2     8634.63     9363.04    292.47 o
   4   3   2     1398.64     1481.75     44.54 o
   5   3   2     3480.11     3964.42    179.12 o
   6   3   2      519.43      540.32     46.60 o
   7   3   2     1609.32     1527.16     72.80 o
   8   3   2      801.06      816.34     63.37 o
   9   3   2       11.20      -56.05     42.92 o
  10   3   2      359.38      624.82     94.07 o
  11   3   2       12.01       -1.06     61.27 o
 -12   4   2      313.40      341.21     91.39 o
 -11   4   2     2032.70     2158.94    132.81 o
 -10   4   2     2631.33     2580.61    126.45 o
  -9   4   2      958.61      794.18     93.62 o
  -8   4   2       68.64       14.73     36.07 o
  -7   4   2       18.87       35.21     27.66 o
  -6   4   2       19.52       53.58     24.53 o
  -5   4   2     1918.14     1671.22     57.18 o
  -4   4   2    17360.43    16742.96    335.64 o
  -3   4   2    27468.51    25979.92    299.82 o
  -2   4   2    20759.00    19956.52    274.30 o
  -1   4   2     2281.09     2591.11     30.69 o
   0   4   2     3215.28     3206.78     68.33 o
   1   4   2      630.71      655.37     45.73 o
   2   4   2     6939.21     6621.27    210.43 o
   3   4   2    18086.25    16988.80    457.07 o
   4   4   2    17630.14    16884.73    509.62 o
   5   4   2     6361.81     5678.52    224.63 o
   6   4   2     1070.41      849.09     46.73 o
   7   4   2      153.40      118.69     40.43 o
   8   4   2       73.03      138.31     57.89 o
   9   4   2       50.62      134.64     46.90 o
  10   4   2      536.08      454.00    111.59 o
  11   4   2      927.42     1050.61     84.28 o
 -12   5   2      439.31      575.83    101.04 o
 -11   5   2      209.39      340.74     84.87 o
 -10   5   2      716.29     1019.79     91.39 o
  -9   5   2     1120.28     1456.89     78.59 o
  -8   5   2       32.76       50.32     33.68 o
  -7   5   2     2679.59     2877.95     87.83 o
  -6   5   2     1383.03     1471.12     72.89 o
  -5   5   2     1988.77     2135.10     76.25 o
  -4   5   2     6708.56     6693.19     96.06 o
  -3   5   2     2981.58     3051.45     66.63 o
  -2   5   2     3299.05     3767.41     40.53 o
  -1   5   2      313.58      362.27     16.56 o
   0   5   2     9281.40    10026.94    184.35 o
   1   5   2     3440.84     3651.97     55.00 o
   2   5   2     4085.37     4413.43    168.32 o
   3   5   2     3782.56     4100.41    115.06 o
   4   5   2      334.17      379.19     29.23 o
   5   5   2     6788.95     7076.24    174.23 o
   6   5   2      281.14      339.59     35.78 o
   7   5   2     3147.19     3139.95     94.35 o
   8   5   2      924.11     1155.42     68.32 o
   9   5   2      195.97      193.29     50.71 o
  10   5   2      783.39     1161.93     87.06 o
  11   5   2       61.29       61.75     64.91 o
 -12   6   2      541.78      584.32    105.91 o
 -11   6   2      685.03      672.61     98.91 o
 -10   6   2      389.84      295.22     72.23 o
  -9   6   2      871.19      763.69     63.88 o
  -8   6   2     1112.53     1073.97     57.09 o
  -7   6   2      644.53      675.06     45.08 o
  -6   6   2      454.27      386.33     33.66 o
  -5   6   2    11644.67    10433.33    190.54 o
  -4   6   2    13862.49    13391.83    364.79 o
  -3   6   2    18569.07    17296.80    323.80 o
  -2   6   2    18431.94    17571.18     93.45 o
  -1   6   2     7818.42     8058.87    113.96 o
   0   6   2       77.43       65.26     11.14 o
   1   6   2     3890.59     4155.31    104.73 o
   2   6   2      152.63       88.02     14.83 o
   3   6   2     6438.18     6125.53    270.11 o
   4   6   2    13616.24    12369.16    580.19 o
   5   6   2     7061.99     6364.46    251.39 o
   6   6   2     5262.24     4805.56    260.52 o
   7   6   2     1003.85      899.69     78.91 o
   8   6   2      260.65      348.82     47.69 o
   9   6   2      651.22      587.86     59.70 o
  10   6   2      192.84      168.36     67.99 o
  11   6   2      151.88      117.45     67.39 o
 -12   7   2       88.38      133.16     90.97 o
 -11   7   2        1.23     -114.78     76.73 o
 -10   7   2      633.25     1004.82     78.24 o
  -9   7   2      195.10      328.39     54.10 o
  -8   7   2      741.57      811.61     63.73 o
  -7   7   2     4219.78     4707.28     87.32 o
  -6   7   2        0.96      -19.73     24.36 o
  -5   7   2     8415.82     8697.00    192.15 o
  -4   7   2     6406.94     6537.51    105.79 o
  -3   7   2     3764.15     4138.73     78.01 o
  -2   7   2    18328.41    19924.31    355.77 o
  -1   7   2      588.17      641.34     30.84 o
   0   7   2    23749.38    26885.53    212.00 o
   1   7   2     5974.07     6386.68    281.52 o
   2   7   2      468.27      584.16     31.18 o
   3   7   2     7129.70     8155.57    231.23 o
   4   7   2      572.57      679.90     38.61 o
   5   7   2     2949.82     3165.19     70.70 o
   6   7   2      935.16      942.19     98.19 o
   7   7   2      240.51      366.08     45.29 o
   8   7   2      554.94      828.56     70.05 o
   9   7   2       23.49        6.78     48.83 o
  10   7   2      175.29      298.35     71.15 o
 -12   8   2      151.29      284.23     98.34 o
 -11   8   2      284.52      128.01     82.13 o
 -10   8   2      812.27      621.70     71.97 o
  -9   8   2     2129.08     2012.95     91.40 o
  -8   8   2     1459.23     1726.88    112.79 o
  -7   8   2       78.53       53.35     30.67 o
  -6   8   2     9732.97     9328.96    154.91 o
  -5   8   2    13339.45    12756.11    227.54 o
  -4   8   2      806.03      623.15     32.21 o
  -3   8   2      907.54      593.79     28.81 o
  -2   8   2    22735.80    22151.88    329.78 o
  -1   8   2    44292.38    46778.06    856.33 o
   0   8   2     4542.53     4741.21     68.66 o
   1   8   2     5361.19     5469.79    178.44 o
   2   8   2     8757.18     8252.45    252.85 o
   3   8   2     8646.32     7635.81    261.79 o
   4   8   2     4561.96     3691.96    117.56 o
   5   8   2     1823.21     1589.84     53.49 o
   6   8   2     4190.53     4093.52     77.36 o
   7   8   2     1958.36     2056.85     81.89 o
   8   8   2        3.55       91.80     44.88 o
   9   8   2      479.93      546.63     61.02 o
  10   8   2      185.27      271.57     74.14 o
 -11   9   2       28.61       47.82     69.60 o
 -10   9   2      126.55       11.65     58.24 o
  -9   9   2      566.93      633.71     64.98 o
  -8   9   2       59.13       65.86     43.98 o
  -7   9   2     1721.42     1834.88     77.45 o
  -6   9   2       47.20       37.66     25.69 o
  -5   9   2      649.22      755.19     36.76 o
  -4   9   2       18.48        6.28     18.56 o
  -3   9   2      659.92      860.43     33.06 o
  -2   9   2     2299.34     2682.61     54.12 o
  -1   9   2      592.22      636.70     34.49 o
   0   9   2     3125.73     3461.35     56.80 o
   1   9   2      367.94      398.44     20.21 o
   2   9   2     2931.24     3306.02     53.38 o
   3   9   2     3850.40     4586.63     88.73 o
   4   9   2      121.06       74.85     21.74 o
   5   9   2      678.91      856.16     43.40 o
   6   9   2        0.04       24.31     30.93 o
   7   9   2      391.45      448.59     42.51 o
   8   9   2      679.27      900.43     64.41 o
   9   9   2       45.00       55.68     52.64 o
  10   9   2      111.14      170.73     65.09 o
 -11  10   2      126.95       25.02     87.41 o
 -10  10   2      379.33      156.17     81.16 o
  -9  10   2     2275.92     2368.02    124.68 o
  -8  10   2     2721.15     3158.21     87.37 o
  -7  10   2      119.01       83.32     35.72 o
  -6  10   2     4602.73     4986.60    155.04 o
  -5  10   2     6115.53     5563.23    188.99 o
  -4  10   2       94.97        1.66     19.82 o
  -3  10   2      569.40      285.41     28.06 o
  -2  10   2    14066.32    13221.84    297.40 o
  -1  10   2    22628.12    23382.94    412.46 o
   0  10   2      817.36      955.16     41.83 o
   1  10   2    10785.24    12018.58    308.76 o
   2  10   2    17219.53    17432.00    463.30 o
   3  10   2     3560.85     2905.49     85.14 o
   4  10   2        5.17      111.44     23.90 o
   5  10   2     1260.78      911.80     42.08 o
   6  10   2     8343.77     8885.53    226.09 o
   7  10   2     1462.23     1545.47     65.32 o
   8  10   2      236.95      334.40     55.96 o
   9  10   2      709.09      944.64     72.77 o
  10  10   2      314.67      192.09     69.56 o
 -11  11   2        8.29       59.33     75.44 o
 -10  11   2        9.68       15.03     65.30 o
  -9  11   2       13.43       32.48     56.85 o
  -8  11   2       52.90       89.38     50.26 o
  -7  11   2        6.93       -6.63     42.86 o
  -6  11   2      682.93      546.13     58.90 o
  -5  11   2      767.63      842.64     46.75 o
  -4  11   2     1488.64     1384.53     56.84 o
  -3  11   2     1474.97     1472.42     51.70 o
  -2  11   2        3.48       13.05     21.94 o
  -1  11   2      158.16      161.56     24.67 o
   0  11   2      162.24      188.60     24.93 o
   1  11   2      146.45      209.54     26.78 o
   2  11   2        6.58       -6.94     23.35 o
   3  11   2     1209.57     1182.67     45.53 o
   4  11   2     1122.82      954.34     52.09 o
   5  11   2        5.42        8.24     37.84 o
   6  11   2       88.04      106.04     35.66 o
   7  11   2      130.49      111.63     40.10 o
   8  11   2        7.91      -97.54    102.76 o
   9  11   2       83.41      196.69    124.84 o
 -11  12   2        3.22      100.21     80.32 o
 -10  12   2        5.04       22.05     67.27 o
  -9  12   2     1277.13     1395.44    106.47 o
  -8  12   2     2387.96     2980.97    215.08 o
  -7  12   2        7.72       43.69     46.08 o
  -6  12   2     5511.36     6245.33    420.12 o
  -5  12   2     8266.85     7903.12    272.66 o
  -4  12   2     5457.97     3910.96    155.39 o
  -3  12   2     3336.47     2175.53    119.44 o
  -2  12   2     5886.59     5423.15    100.22 o
  -1  12   2    11577.70    12204.55    195.05 o
   0  12   2      579.66      720.29     46.87 o
   1  12   2     1970.86     2614.60    174.52 o
   2  12   2     2598.64     3005.21     68.81 o
   3  12   2      590.94      311.79     37.40 o
   4  12   2      925.17      344.73     59.12 o
   5  12   2     4131.01     3437.68    127.00 o
   6  12   2     5166.39     5241.49    172.20 o
   7  12   2     1692.89     1990.99    153.34 o
   8  12   2      195.17      317.51    118.01 o
   9  12   2     1419.70     2167.20    216.36 o
 -10  13   2       55.68       88.80     90.92 o
  -9  13   2      118.07       99.26     83.09 o
  -8  13   2        4.10      -19.26     68.09 o
  -7  13   2      177.11      350.34     70.11 o
  -6  13   2      422.45      568.05     69.48 o
  -5  13   2        8.65       58.30     38.28 o
  -4  13   2      864.12     1238.98     66.64 o
  -3  13   2      677.22      680.23     50.62 o
  -2  13   2      136.80      286.38     39.80 o
  -1  13   2        4.20        7.89     30.99 o
   0  13   2      254.62      549.20     44.45 o
   1  13   2       34.78       -1.82     32.17 o
   2  13   2       15.26       95.54     31.70 o
   3  13   2       26.42       81.62     46.12 o
   4  13   2      596.57      744.65     74.13 o
   5  13   2     1496.16     1746.60    104.45 o
   6  13   2       81.71      113.61     61.48 o
   7  13   2      387.62      434.48    134.87 o
   8  13   2       88.77      136.88    120.42 o
   9  13   2       85.51      265.33    140.49 o
 -10  14   2      244.35      200.95     97.41 o
  -9  14   2     1482.07     1681.64    132.34 o
  -8  14   2     1293.86     1470.94    115.51 o
  -7  14   2      292.65      218.44     69.51 o
  -6  14   2     1713.86     2125.51    111.65 o
  -5  14   2      554.98      579.03     55.20 o
  -4  14   2     1048.44      536.65     52.14 o
  -3  14   2      690.74      266.05     43.54 o
  -2  14   2     2817.99     2674.53     83.46 o
  -1  14   2    11017.30    11392.21    158.70 o
   0  14   2     1771.08     1849.27     70.63 o
   1  14   2     4181.64     4523.97    132.58 o
   2  14   2    10343.09    10532.58    270.58 o
   3  14   2     1457.86     1130.55     87.28 o
   4  14   2      156.99       37.91     53.95 o
   5  14   2     1041.70      820.65     82.26 o
   6  14   2     1701.46     2030.35    118.64 o
   7  14   2      735.11     1084.85    229.81 o
   8  14   2        3.73      120.82    129.25 o
  -9  15   2      100.44      172.47     89.96 o
  -8  15   2       17.07       46.96     77.08 o
  -7  15   2      754.03     1190.53    168.19 o
  -6  15   2       70.26       42.53     61.41 o
  -5  15   2     2867.52     3523.85    200.41 o
  -4  15   2      792.08     1098.45     73.08 o
  -3  15   2     2814.65     3007.61    115.56 o
  -2  15   2     1665.47     2245.55     81.35 o
  -1  15   2       20.66        6.71     36.53 o
   0  15   2     1092.17     1733.58     73.24 o
   1  15   2      383.59      650.38     55.90 o
   2  15   2      635.96      896.81     61.92 o
   3  15   2     2578.64     2996.21    123.30 o
   4  15   2      110.91      102.85     59.85 o
   5  15   2     1343.55     2014.00    116.09 o
   6  15   2      237.57      431.18     80.27 o
   7  15   2      121.73      221.49     98.75 o
   8  15   2      109.72      359.26    144.51 o
  -9  16   2      509.30      534.44    106.58 o
  -8  16   2      337.34      336.75     90.24 o
  -7  16   2      161.63      187.85     79.79 o
  -6  16   2      484.32      413.07     77.52 o
  -5  16   2     1160.12      985.75    213.15 o
  -4  16   2     2213.83     1657.24     83.55 o
  -3  16   2     3026.13     2101.36     86.02 o
  -2  16   2     2529.25     2138.13    119.93 o
  -1  16   2     1570.44     1270.14     71.51 o
   0  16   2      950.66      851.87     78.20 o
   1  16   2      249.54      204.20     49.98 o
   2  16   2     1336.79     1078.42     70.87 o
   3  16   2     1075.90      749.04     79.92 o
   4  16   2     2050.53     1458.91    108.83 o
   5  16   2     1192.54     1015.61     97.77 o
   6  16   2      685.11      513.64     92.67 o
   7  16   2      251.58      149.30     85.15 o
  -8  17   2       28.43       78.94    199.90 o
  -7  17   2      575.32     1034.45    109.41 o
  -6  17   2       37.54        5.24     69.53 o
  -5  17   2     1378.15     1879.85    193.28 o
  -4  17   2     1494.58     1958.29     91.66 o
  -3  17   2      597.62      794.16     66.06 o
  -2  17   2     3364.70     4154.51    111.04 o
  -1  17   2        2.82       52.94     54.91 o
   0  17   2     2134.28     2635.04    197.60 o
   1  17   2      525.47      705.77     65.68 o
   2  17   2      377.03      717.97     64.42 o
   3  17   2     1469.38     2132.66    232.62 o
   4  17   2       19.34       63.53     67.64 o
   5  17   2      946.23     1466.64    119.07 o
   6  17   2      182.41      447.32    221.78 o
   7  17   2       70.44      281.21    101.76 o
  -7  18   2       48.01       67.82     87.98 o
  -6  18   2        6.39       14.04     77.35 o
  -5  18   2      542.26      321.95     76.92 o
  -4  18   2     3724.92     3171.25    110.30 o
  -3  18   2     3451.85     3006.09    130.58 o
  -2  18   2      964.58      696.94    207.13 o
  -1  18   2       38.77       -8.45     48.11 o
   0  18   2        6.52      -53.02     47.69 o
   1  18   2       25.73       53.15     50.15 o
   2  18   2       93.34      -11.49     59.12 o
   3  18   2      414.48      343.17    108.98 o
   4  18   2     2154.80     2079.79    206.72 o
   5  18   2     2237.02     1633.28    126.43 o
   6  18   2      302.40      244.79     90.68 o
  -7  19   2      213.27      284.60    143.70 o
  -6  19   2      109.09       87.27     85.48 o
  -5  19   2       72.97      187.39     81.55 o
  -4  19   2      430.41      713.33     90.81 o
  -3  19   2        7.88       65.01     83.09 o
  -2  19   2      199.57      446.84     65.37 o
  -1  19   2        1.26      -44.48     52.04 o
   0  19   2      235.98      441.54     62.66 o
   1  19   2        0.75      -32.45     53.50 o
   2  19   2      384.39      438.45     78.17 o
   3  19   2       26.67      251.97     77.83 o
   4  19   2      397.91      382.38    108.38 o
   5  19   2      466.44      880.49    109.42 o
  -5  20   2       20.46      -82.29    121.63 o
  -4  20   2      994.86     1121.13    156.15 o
  -3  20   2     1481.70     1596.16     99.17 o
  -2  20   2      744.44      414.26     67.25 o
  -1  20   2      280.59      -20.97     57.46 o
   0  20   2       19.71       38.70     57.57 o
   1  20   2        0.37      -11.88     58.94 o
   2  20   2       93.01       60.38     74.11 o
   3  20   2     1434.42     1588.27    123.02 o
   4  20   2     2091.40     2226.63    141.20 o
  -4  21   2       49.17       18.94     82.17 o
  -3  21   2      224.87      364.69     72.39 o
  -2  21   2      404.05      457.65     75.16 o
  -1  21   2        8.35       43.90     65.29 o
   0  21   2      118.66       86.34     66.03 o
   1  21   2      102.53      152.38     79.45 o
   2  21   2      148.33      116.38     83.16 o
   3  21   2      239.62      353.15     93.24 o
  -2  22   2      439.40      181.74     74.29 o
  -1  22   2       19.03      215.97    125.37 o
   0  22   2        1.19       70.89     80.38 o
   1  22   2      316.32      477.69    154.74 o
 -13   1   3       56.71      199.76     97.50 o
 -12   1   3      189.26      211.28     85.15 o
 -11   1   3     1283.35     1420.44    113.53 o
 -10   1   3     1747.41     1551.63    105.59 o
  -9   1   3      268.79       68.72     52.22 o
  -8   1   3      400.37      265.78     51.45 o
  -7   1   3    16383.46    16132.21    598.90 o
  -6   1   3    26720.48    26381.29    354.84 o
  -5   1   3      249.86      350.93     68.04 o
  -4   1   3    44866.28    42217.13   1331.47 o
  -3   1   3     6275.58     5824.00    228.40 o
  -2   1   3     8130.79     8869.03    229.81 o
  -1   1   3     7177.94     8005.35    187.93 o
   0   1   3    30643.19    33372.96    622.60 o
   1   1   3    60553.43    61041.89    587.39 o
   2   1   3     9617.82     9523.27    207.46 o
   3   1   3    16278.15    15938.41    194.51 o
   4   1   3    13631.60    13029.08    172.42 o
   5   1   3     1338.47     1043.65     49.41 o
   6   1   3      463.59      261.08     41.14 o
   7   1   3     2481.01     1947.75     81.71 o
   8   1   3     2879.83     3037.19    126.89 o
   9   1   3     1069.96     1089.32    163.37 o
  10   1   3       10.09       11.64    105.57 o
  11   1   3      350.70      573.14     77.41 o
 -13   2   3       55.88       58.11     94.20 o
 -12   2   3       34.32      137.51     99.75 o
 -11   2   3       87.26      113.34     71.77 o
 -10   2   3      685.76      857.44    138.28 o
  -9   2   3       26.60      -29.00     48.80 o
  -8   2   3     2297.19     2491.69    103.03 o
  -7   2   3      112.49      141.74     42.15 o
  -6   2   3      299.02      305.38     41.34 o
  -5   2   3     1774.25     1795.93     69.39 o
  -4   2   3     2380.78     2155.19     65.73 o
  -3   2   3     6765.20     6540.78     92.43 o
  -2   2   3     1497.76     1485.59     39.97 o
  -1   2   3      501.67      517.09     23.89 o
   0   2   3     8224.70     8790.20    200.00 o
   1   2   3     1280.87     1245.64     27.48 o
   2   2   3     7028.15     7074.20    191.81 o
   3   2   3     1068.31     1019.25     33.06 o
   4   2   3       26.34       42.33     20.00 o
   5   2   3     3562.00     3504.36     97.99 o
   6   2   3      108.93       73.24     35.72 o
   7   2   3      945.71     1134.61    102.24 o
   8   2   3       25.06       45.39     47.87 o
   9   2   3       14.37        9.58     63.05 o
  10   2   3        1.96      -33.33     65.33 o
  11   2   3        0.64     -100.08     77.66 o
 -13   3   3      215.79      211.54    148.52 o
 -12   3   3       24.02       90.43     81.88 o
 -11   3   3     1129.72     1380.78    111.48 o
 -10   3   3     2562.60     2250.02    207.93 o
  -9   3   3     1207.18      952.44     80.56 o
  -8   3   3      853.64      623.83     65.99 o
  -7   3   3     7092.46     6887.11    142.34 o
  -6   3   3     6759.64     6059.20    121.75 o
  -5   3   3      102.08       32.60     27.10 o
  -4   3   3    14474.67    14501.85    152.77 o
  -3   3   3    12837.38    12510.49    143.96 o
  -2   3   3    13038.55    13809.61    296.59 o
  -1   3   3    11447.16    11700.23    259.10 o
   0   3   3    31646.08    32408.02    275.09 o
   1   3   3    31780.88    33054.34    435.19 o
   2   3   3     1091.14     1105.10     60.89 o
   3   3   3     6780.02     7253.56    178.51 o
   4   3   3     5553.39     5557.44    185.85 o
   5   3   3     1135.78      999.24     59.56 o
   6   3   3      709.76      387.06     45.73 o
   7   3   3     4846.22     3986.51    147.44 o
   8   3   3     4208.45     3996.52    114.81 o
   9   3   3      665.28      675.40     71.51 o
  10   3   3       54.56      141.89     66.22 o
 -12   4   3      302.42      397.67     91.39 o
 -11   4   3        0.12       59.78     71.38 o
 -10   4   3     1351.76     1671.59    112.68 o
  -9   4   3      266.48      380.10     66.28 o
  -8   4   3      739.75      788.29     69.25 o
  -7   4   3     1922.59     1895.85     89.23 o
  -6   4   3      447.96      482.44     38.91 o
  -5   4   3     4861.57     4492.98    198.02 o
  -4   4   3      180.99      289.51     30.07 o
  -3   4   3     4391.80     4341.95    106.53 o
  -2   4   3      130.49      144.09     13.57 o
  -1   4   3     1238.64     1154.59     42.01 o
   0   4   3     3951.26     4516.16     54.15 o
   1   4   3        7.35       17.27     13.84 o
   2   4   3    11649.32    11986.23    277.93 o
   3   4   3     1391.14     1553.38     44.95 o
   4   4   3     3586.60     3717.91    173.29 o
   5   4   3     3098.99     3218.08    127.06 o
   6   4   3      690.69      685.12     52.43 o
   7   4   3     1983.87     2310.06     86.59 o
   8   4   3      173.98      224.02     51.51 o
   9   4   3      624.60      821.16     91.48 o
  10   4   3      437.58      520.02     87.66 o
 -12   5   3       63.74       16.16     80.25 o
 -11   5   3      540.41      665.79     89.49 o
 -10   5   3      521.49      323.76     88.91 o
  -9   5   3     2161.55     1897.09    120.62 o
  -8   5   3     4847.91     4502.85    128.11 o
  -7   5   3     6546.58     6172.32    112.17 o
  -6   5   3     4672.14     4239.70    179.30 o
  -5   5   3       85.71      110.18     25.59 o
  -4   5   3     2662.99     2550.03     78.91 o
  -3   5   3    10544.70     9933.04    142.80 o
  -2   5   3    16991.79    16951.44    296.64 o
  -1   5   3     9572.00     9448.91    182.10 o
   0   5   3    18557.02    17828.58    371.67 o
   1   5   3    10118.61    10321.40    191.75 o
   2   5   3     4574.01     4539.69     90.26 o
   3   5   3      294.13      298.91     26.29 o
   4   5   3     2989.11     2960.59     63.11 o
   5   5   3     4226.30     3821.73     83.70 o
   6   5   3     4363.15     3815.84    121.78 o
   7   5   3     1168.85      900.25     71.98 o
   8   5   3     1073.86      913.97     69.54 o
   9   5   3      467.83      480.99     61.26 o
  10   5   3        4.43      -17.06     58.59 o
 -12   6   3      176.66      307.84     93.12 o
 -11   6   3       14.80       45.89    108.18 o
 -10   6   3     1148.78     1715.89    114.24 o
  -9   6   3       72.69      155.26     86.30 o
  -8   6   3     1802.92     2078.84    136.16 o
  -7   6   3     2232.70     2436.74     78.54 o
  -6   6   3      861.36      891.62     55.59 o
  -5   6   3     6668.93     6738.18    198.73 o
  -4   6   3      171.15      126.27     18.32 o
  -3   6   3     5249.66     5502.10    122.39 o
  -2   6   3     6285.90     6953.34    161.95 o
  -1   6   3     1787.21     1963.84     45.38 o
   0   6   3    19046.66    20967.34    471.55 o
   1   6   3      104.00      137.58     15.47 o
   2   6   3     7146.94     7815.91    153.27 o
   3   6   3     1585.73     1732.84     49.91 o
   4   6   3     1715.00     1957.32     56.15 o
   5   6   3     4925.37     5098.68    101.10 o
   6   6   3      397.23      530.56     58.89 o
   7   6   3     1765.01     2044.67    171.74 o
   8   6   3      141.69      280.89     65.85 o
   9   6   3      301.34      518.39     61.52 o
  10   6   3      132.21      212.80     63.72 o
 -12   7   3        4.49        0.98     84.99 o
 -11   7   3       13.63      -32.83     74.36 o
 -10   7   3      677.43      524.07     80.04 o
  -9   7   3     3424.75     3173.49    103.72 o
  -8   7   3     4816.33     4374.85    175.24 o
  -7   7   3     2791.61     2349.64     79.05 o
  -6   7   3        5.11       -1.13     24.54 o
  -5   7   3      277.71      360.78     27.16 o
  -4   7   3      441.70      540.82     28.28 o
  -3   7   3     7478.83     6973.15    196.62 o
  -2   7   3    35307.67    34998.79    486.30 o
  -1   7   3    10279.80     9765.36     73.58 o
   0   7   3     7260.26     6747.87    137.18 o
   1   7   3     6094.04     5988.34    222.37 o
   2   7   3     1135.08     1106.16     36.76 o
   3   7   3        0.41        0.67     21.02 o
   4   7   3      985.09      905.66     47.98 o
   5   7   3     4496.14     4097.92     86.63 o
   6   7   3     7946.19     7223.64    292.27 o
   7   7   3     1970.56     1390.42     77.57 o
   8   7   3      265.80      184.64     49.72 o
   9   7   3      229.23      242.22     57.95 o
  10   7   3       10.96       -9.43     62.08 o
 -12   8   3       63.04       -3.52     87.84 o
 -11   8   3       74.62      109.45     77.06 o
 -10   8   3      861.66     1094.69     94.94 o
  -9   8   3        4.86       12.95     46.45 o
  -8   8   3      995.51     1071.12     69.85 o
  -7   8   3     1444.55     1533.44    103.40 o
  -6   8   3     1477.94     1595.71     53.72 o
  -5   8   3     5799.03     6285.03    185.63 o
  -4   8   3      154.60      187.58     21.57 o
  -3   8   3    10234.66    10732.72    204.19 o
  -2   8   3     3992.85     4086.17    131.68 o
  -1   8   3     3517.45     4056.28     58.93 o
   0   8   3     5111.56     5019.51    247.25 o
   1   8   3      510.76      519.31     27.11 o
   2   8   3     3973.24     4209.08    109.34 o
   3   8   3     2808.00     2948.02    135.20 o
   4   8   3      713.12      738.74     42.83 o
   5   8   3     1642.71     1777.71     62.98 o
   6   8   3       19.33       11.48     33.51 o
   7   8   3      516.55      838.77     57.90 o
   8   8   3       81.14      192.32     51.02 o
   9   8   3       45.40      128.11     56.47 o
  10   8   3       25.80        8.38     65.49 o
 -12   9   3       15.64      150.93    139.69 o
 -11   9   3        3.48      -42.55    114.00 o
 -10   9   3      990.23      778.65     75.05 o
  -9   9   3     5708.31     5405.23    127.54 o
  -8   9   3     5406.88     5206.22    116.51 o
  -7   9   3      105.90       54.36     33.91 o
  -6   9   3      724.50     1010.46     48.08 o
  -5   9   3     1346.95     1317.66     45.08 o
  -4   9   3     4222.91     4761.79     64.54 o
  -3   9   3     3881.65     3104.67     98.09 o
  -2   9   3    23546.09    23037.62    164.66 o
  -1   9   3    40406.69    40365.23    411.13 o
   0   9   3     9214.59     7609.96    365.70 o
   1   9   3      367.70      738.20     56.60 o
   2   9   3      230.73      294.39     24.30 o
   3   9   3     1491.76     1789.14     48.52 o
   4   9   3     1348.53     1592.34     67.08 o
   5   9   3     4537.09     4338.72    161.65 o
   6   9   3     8029.31     8158.30    289.98 o
   7   9   3     1358.03     1244.66     71.42 o
   8   9   3      398.21      215.00     52.64 o
   9   9   3       39.61       40.58     58.39 o
  10   9   3        0.26      -50.86     78.91 o
 -11  10   3       28.63      -43.35    116.01 o
 -10  10   3       23.27       70.47    110.59 o
  -9  10   3      151.02      235.43     58.01 o
  -8  10   3       41.48       19.38     47.49 o
  -7  10   3      188.85      170.10     44.00 o
  -6  10   3      172.70      167.31     34.33 o
  -5  10   3      161.34      178.09     31.01 o
  -4  10   3      287.04      285.41     30.60 o
  -3  10   3      691.83      775.57     41.76 o
  -2  10   3      394.60      535.29     32.70 o
  -1  10   3     1604.38     1852.81     49.83 o
   0  10   3      332.01      559.03     33.16 o
   1  10   3      906.36      888.84     36.06 o
   2  10   3       16.11       20.99     20.18 o
   3  10   3      402.74      277.44     28.14 o
   4  10   3      179.96      197.10     39.06 o
   5  10   3       32.40       87.19     31.34 o
   6  10   3      562.26      622.61     46.31 o
   7  10   3      340.53      497.77     54.04 o
   8  10   3        0.26       49.04     54.00 o
   9  10   3      111.87       81.20     61.68 o
 -11  11   3       63.92      239.65     78.18 o
 -10  11   3      461.00      348.78     70.66 o
  -9  11   3     3007.32     3341.34    250.07 o
  -8  11   3     4399.82     4317.77    117.33 o
  -7  11   3      958.04      664.26     59.53 o
  -6  11   3      464.48      808.51     48.81 o
  -5  11   3      114.16      110.92     37.83 o
  -4  11   3     1224.54     1676.15     77.87 o
  -3  11   3     1388.95     1188.60     51.09 o
  -2  11   3    19700.68    19139.50    242.30 o
  -1  11   3    25578.20    25716.72    234.01 o
   0  11   3     1491.94     1060.31     46.24 o
   1  11   3      155.18       32.86     24.52 o
   2  11   3      380.70      317.21     39.99 o
   3  11   3      907.16     1291.51     71.57 o
   4  11   3       59.31       26.47     37.35 o
   5  11   3     5304.31     5055.00    119.19 o
   6  11   3     6107.47     6552.20    251.19 o
   7  11   3     1461.54     1160.01    100.05 o
   8  11   3       10.36       67.17     81.88 o
   9  11   3        8.87        0.80    125.24 o
 -11  12   3        0.32      -36.27     78.01 o
 -10  12   3       18.87       19.30     67.70 o
  -9  12   3       23.27       34.94     59.44 o
  -8  12   3       37.71      -16.19     51.23 o
  -7  12   3        2.42        1.39     44.41 o
  -6  12   3       20.05       -6.59     34.17 o
  -5  12   3      107.93      178.27     34.44 o
  -4  12   3       94.77      100.07     30.20 o
  -3  12   3       30.55       16.19     27.81 o
  -2  12   3        8.48       36.44     25.99 o
  -1  12   3        0.12       34.35     25.66 o
   0  12   3      149.29      177.01     28.01 o
   1  12   3       93.59      212.25     37.02 o
   2  12   3      130.71      188.54     49.02 o
   3  12   3       26.42       14.31     45.70 o
   4  12   3       11.05      108.10     53.25 o
   5  12   3      366.98      392.74     68.45 o
   6  12   3        4.75       15.26     60.67 o
   7  12   3      122.43      132.06    105.57 o
   8  12   3        0.82      -17.26    114.40 o
   9  12   3       31.25      146.51    138.49 o
 -10  13   3      446.70      503.02    159.56 o
  -9  13   3     3034.49     3303.15    505.77 o
  -8  13   3     1941.80     1883.07    129.05 o
  -7  13   3      158.66        9.15     58.70 o
  -6  13   3      102.45        8.32     42.16 o
  -5  13   3       44.80       37.44     39.56 o
  -4  13   3      214.66      660.12     67.03 o
  -3  13   3      905.92      606.31     49.83 o
  -2  13   3    10252.21    10531.03    175.06 o
  -1  13   3    16148.80    15953.90    226.42 o
   0  13   3     4387.01     3407.66    105.77 o
   1  13   3       25.46      124.30     46.55 o
   2  13   3        1.11       18.05     59.61 o
   3  13   3      667.56     1026.10     84.46 o
   4  13   3       25.30       93.23     55.42 o
   5  13   3     2824.63     2796.51    126.31 o
   6  13   3     5132.94     5432.87    169.12 o
   7  13   3      619.03      599.24     89.11 o
   8  13   3        1.72      -48.97    126.04 o
 -10  14   3      163.03      226.40    103.96 o
  -9  14   3       68.24        6.91     80.33 o
  -8  14   3      178.58      279.77     80.04 o
  -7  14   3      616.32     1023.03     92.63 o
  -6  14   3      376.55      465.40     69.68 o
  -5  14   3     1145.51     1547.59    126.63 o
  -4  14   3      170.10       80.80     40.09 o
  -3  14   3      139.27      326.78     45.29 o
  -2  14   3      341.09      637.30     57.27 o
  -1  14   3       15.65       67.06     35.67 o
   0  14   3     1055.53     1534.59     91.55 o
   1  14   3        0.28      -14.05     46.76 o
   2  14   3      999.05     1392.37     73.11 o
   3  14   3      486.57      577.38     74.86 o
   4  14   3      915.15     1068.14     90.72 o
   5  14   3      549.71      818.59     87.82 o
   6  14   3      207.92      244.49     75.27 o
   7  14   3      155.38      311.76     86.50 o
   8  14   3        0.23     -156.55    134.07 o
  -9  15   3     1616.83     1635.26    134.22 o
  -8  15   3      876.94      786.32    101.60 o
  -7  15   3      211.95       44.02     68.34 o
  -6  15   3      176.65       64.18     61.43 o
  -5  15   3        0.85       -9.48     43.04 o
  -4  15   3       55.91      173.74     46.27 o
  -3  15   3       80.88       19.68     39.98 o
  -2  15   3     8165.53     7095.36    127.27 o
  -1  15   3    11994.12    10867.14    322.93 o
   0  15   3     1376.58     1049.02     86.50 o
   1  15   3       99.64      -19.52     49.10 o
   2  15   3       75.32       18.45     50.88 o
   3  15   3       62.70      156.18     58.55 o
   4  15   3       60.57       20.71     60.50 o
   5  15   3      650.46      500.49     81.78 o
   6  15   3     1693.82     1700.61    124.54 o
   7  15   3     1271.55     1320.26    117.81 o
  -9  16   3        4.69       31.70     91.13 o
  -8  16   3      556.11      954.23    107.86 o
  -7  16   3      749.11     1024.92    102.45 o
  -6  16   3      650.56      786.98    158.56 o
  -5  16   3     3072.55     4121.10    218.31 o
  -4  16   3       19.86      -30.26     44.42 o
  -3  16   3     2860.05     3785.88    149.93 o
  -2  16   3      991.40     1355.58     95.24 o
  -1  16   3      387.42      686.80     72.80 o
   0  16   3     2493.40     3212.65    126.58 o
   1  16   3       76.51      -12.03     80.88 o
   2  16   3     2125.40     2652.23    119.04 o
   3  16   3      994.86     1162.94     98.55 o
   4  16   3      264.99      319.10     74.80 o
   5  16   3      698.79     1039.48    174.01 o
   6  16   3       17.06       12.00     83.09 o
   7  16   3       46.51      107.51    156.75 o
  -8  17   3      663.30      558.19    103.51 o
  -7  17   3      842.72      775.65    100.19 o
  -6  17   3      729.74      670.14    133.07 o
  -5  17   3       35.95       43.60     52.87 o
  -4  17   3     1019.40     1158.98     99.10 o
  -3  17   3     1330.83     1060.80     89.82 o
  -2  17   3     1282.33      964.99     86.30 o
  -1  17   3     1139.35      651.74     78.28 o
   0  17   3     1783.82     1372.84     98.73 o
   1  17   3     1710.48     1411.30    113.15 o
   2  17   3      553.35      426.82     71.52 o
   3  17   3        3.18       11.85     65.25 o
   4  17   3      976.05      858.71     98.91 o
   5  17   3      997.92      925.93    103.05 o
   6  17   3      524.87      464.90     98.19 o
  -8  18   3      177.15      414.73    107.13 o
  -7  18   3      371.85      477.76     98.49 o
  -6  18   3       41.16       91.12    115.61 o
  -5  18   3      754.25     1233.93    151.33 o
  -4  18   3      186.57      203.70     72.73 o
  -3  18   3      861.30     1121.84     96.79 o
  -2  18   3      409.67      577.76     79.47 o
  -1  18   3      569.04      829.59     87.59 o
   0  18   3      597.07      993.18     93.28 o
   1  18   3      113.31       44.10     59.81 o
   2  18   3      972.57     1532.79    107.38 o
   3  18   3       31.37       60.31     70.61 o
   4  18   3      376.77      518.44     92.44 o
   5  18   3      246.48      451.85     94.47 o
  -7  19   3      673.62      744.21    162.97 o
  -6  19   3      816.09     1043.66    156.95 o
  -5  19   3        4.61      -47.37    110.79 o
  -4  19   3      892.42     1087.60    104.88 o
  -3  19   3      807.92      782.53     91.83 o
  -2  19   3      665.78      356.48     75.07 o
  -1  19   3      556.69      150.73     70.65 o
   0  19   3     1300.54     1065.60     80.68 o
   1  19   3     1648.21     1488.87    112.82 o
   2  19   3      385.28      383.88     77.96 o
   3  19   3      114.22      146.31     80.54 o
   4  19   3      599.98      658.32    104.57 o
   5  19   3      217.02       79.63     89.06 o
  -6  20   3       18.96      172.61    137.68 o
  -5  20   3      146.00      298.25    136.48 o
  -4  20   3       13.74      -60.45     78.91 o
  -3  20   3      148.26      210.77     81.04 o
  -2  20   3       21.10      101.73     73.65 o
  -1  20   3       82.12      143.50     62.40 o
   0  20   3       28.91      115.35     62.18 o
   1  20   3       37.54       69.08     72.65 o
   2  20   3      389.37      622.04     93.15 o
   3  20   3       11.64       66.67    130.46 o
   4  20   3      195.66      176.46     89.87 o
  -4  21   3      321.96      522.80    102.73 o
  -3  21   3      592.12      742.36    103.28 o
  -2  21   3      515.89      100.08     67.19 o
  -1  21   3      178.36       22.35     66.57 o
   0  21   3      630.20      745.05     83.42 o
   1  21   3     1626.84     1807.44    164.58 o
   2  21   3      193.46      173.12    103.76 o
  -2  22   3       89.74      190.94     76.24 o
  -1  22   3       27.07       39.53     71.98 o
   0  22   3       52.19        7.23     88.42 o
 -13   0   4      148.41      183.04    134.07 o
 -12   0   4        7.29       31.31    108.78 o
 -11   0   4       65.03       43.35     91.52 o
 -10   0   4      214.01      276.17     95.13 o
  -9   0   4      328.92      414.25     89.92 o
  -8   0   4     7003.82     6794.62    216.36 o
  -7   0   4    37612.11    36298.47    463.22 o
  -6   0   4    16996.37    16036.63    277.77 o
  -5   0   4     3141.89     2846.78    114.00 o
  -4   0   4     3941.67     3972.73    119.62 o
  -3   0   4     2172.06     2291.63     88.31 o
  -2   0   4    18164.79    19361.58    157.16 o
  -1   0   4     1004.48     1093.95    115.40 o
   0   0   4    56978.09    62519.63   1655.60 o
   1   0   4    89049.33    85415.39   2762.33 o
   2   0   4     5284.39     4682.95    166.78 o
   3   0   4      256.56      184.04     38.55 o
   4   0   4      832.12      741.57     55.27 o
   5   0   4      858.06     1099.32     75.43 o
   6   0   4      218.56      321.76    100.35 o
   7   0   4     1621.43     1365.86    115.00 o
   8   0   4     3550.16     3682.11    199.10 o
   9   0   4      757.68      567.99    122.43 o
  10   0   4       18.94       30.11    112.80 o
 -13   1   4       28.45       93.14     93.36 o
 -12   1   4       22.86       53.62     78.60 o
 -11   1   4      133.44      221.62     81.69 o
 -10   1   4        1.11        3.81     55.63 o
  -9   1   4      114.30      129.90     52.79 o
  -8   1   4      148.27      194.88     50.66 o
  -7   1   4        0.54        7.57     37.18 o
  -6   1   4     3235.12     3073.85     94.38 o
  -5   1   4     4027.81     3974.66     92.97 o
  -4   1   4      354.37      358.31     34.62 o
  -3   1   4      967.66      933.57     80.48 o
  -2   1   4     1013.70     1137.49     39.99 o
  -1   1   4    12691.09    13671.49    507.01 o
   0   1   4      540.28      628.26     23.40 o
   1   1   4       11.26       12.82     12.58 o
   2   1   4      174.64      264.69     24.42 o
   3   1   4      233.86      238.27     20.46 o
   4   1   4       69.87       75.47     20.16 o
   5   1   4      655.40      608.66     40.96 o
   6   1   4       43.60       76.12     38.95 o
   7   1   4       70.39       96.07     43.71 o
   8   1   4       16.19       29.90     60.46 o
   9   1   4        5.93       -9.99     70.39 o
  10   1   4        3.61       22.35     82.74 o
 -13   2   4      606.17      628.96    108.24 o
 -12   2   4      158.50      203.36     81.16 o
 -11   2   4      169.49      199.13     71.60 o
 -10   2   4      117.71      151.24     62.35 o
  -9   2   4      860.40     1087.95     89.30 o
  -8   2   4     1954.97     1992.93     96.27 o
  -7   2   4    25074.62    24094.48    366.48 o
  -6   2   4    11042.35    10564.33    158.40 o
  -5   2   4       16.46       23.86     73.26 o
  -4   2   4      507.32      512.24     41.58 o
  -3   2   4      841.64      824.97     39.95 o
  -2   2   4     1172.76     1209.79     35.27 o
  -1   2   4      157.97      152.63     14.02 o
   0   2   4    43971.73    46587.60    989.40 o
   1   2   4    50803.51    49804.87   1123.76 o
   2   2   4     2733.95     2461.41     42.38 o
   3   2   4        5.65       37.87     17.08 o
   4   2   4     1113.79     1016.50     40.42 o
   5   2   4     1570.02     1611.51     68.88 o
   6   2   4      387.33      287.32     45.27 o
   7   2   4     3354.19     2937.11     98.68 o
   8   2   4     4161.72     4056.47    119.88 o
   9   2   4     1036.28      961.13    101.47 o
  10   2   4       30.20       34.93     83.40 o
 -13   3   4      167.62      257.99     95.51 o
 -12   3   4       25.86      -36.99     76.46 o
 -11   3   4      306.53      226.59     74.51 o
 -10   3   4      353.39      399.55     71.80 o
  -9   3   4      388.42      319.82     62.19 o
  -8   3   4     1814.40     2073.42     96.47 o
  -7   3   4       87.74       85.18     42.29 o
  -6   3   4      854.58     1076.33     69.48 o
  -5   3   4     1169.60     1322.33     63.30 o
  -4   3   4     2704.11     2727.65     73.41 o
  -3   3   4    12749.05    13136.10    305.45 o
  -2   3   4     5126.51     5996.04    173.76 o
  -1   3   4      538.49      644.36     29.24 o
   0   3   4    10538.23    11794.62    330.94 o
   1   3   4       96.05      142.94     19.74 o
   2   3   4    15526.96    16155.93    636.91 o
   3   3   4       28.56       17.04     19.78 o
   4   3   4     3522.06     3995.93    114.66 o
   5   3   4      316.86      329.73     41.55 o
   6   3   4     1660.72     1803.40    100.92 o
   7   3   4      362.24      464.06     55.99 o
   8   3   4       82.66      181.76     54.87 o
   9   3   4      181.88      235.87     63.97 o
  10   3   4       32.07      -51.78    120.82 o
 -13   4   4      320.68      257.43     99.24 o
 -12   4   4       59.80       73.24     78.45 o
 -11   4   4       10.75      100.59     69.04 o
 -10   4   4        2.57        8.54     57.19 o
  -9   4   4      300.00      194.48     56.77 o
  -8   4   4     2579.18     2446.27    101.36 o
  -7   4   4     7225.74     6698.65    151.73 o
  -6   4   4    16779.66    15209.08    190.79 o
  -5   4   4    11377.82    10499.34    366.08 o
  -4   4   4     2045.81     1955.86     54.65 o
  -3   4   4     1392.20     1311.34     38.98 o
  -2   4   4      444.48      506.56     27.66 o
  -1   4   4     8613.17     8929.91    171.84 o
   0   4   4    38860.84    40499.46    290.97 o
   1   4   4    21133.62    20622.68    237.26 o
   2   4   4     4304.12     4236.73    125.90 o
   3   4   4     2526.59     2241.99     54.95 o
   4   4   4      651.04      584.66     36.10 o
   5   4   4     1392.41     1422.53     67.53 o
   6   4   4       19.48       11.33     37.29 o
   7   4   4     2420.35     2188.03     89.05 o
   8   4   4     2636.17     2651.76    102.40 o
   9   4   4      714.14      603.31     73.79 o
  10   4   4       33.02      -53.32     74.41 o
 -12   5   4      210.58      228.06     84.72 o
 -11   5   4      284.52      331.63     76.30 o
 -10   5   4     1264.71     1469.63    102.59 o
  -9   5   4        1.30       -4.82     50.69 o
  -8   5   4     1839.95     2062.97     98.58 o
  -7   5   4      137.07      101.91     44.31 o
  -6   5   4     1468.75     1554.12     76.45 o
  -5   5   4     1606.94     1732.00     93.18 o
  -4   5   4      372.02      451.95     24.57 o
  -3   5   4     3044.39     2912.42    121.24 o
  -2   5   4       67.66       78.47     13.98 o
  -1   5   4     9668.76    10800.24    255.85 o
   0   5   4     1447.52     1587.64     42.15 o
   1   5   4     3671.95     4164.42    119.58 o
   2   5   4     6117.59     6601.68    227.12 o
   3   5   4     1734.26     1866.06     73.47 o
   4   5   4     5484.04     6063.48    199.31 o
   5   5   4      660.05      725.20     51.33 o
   6   5   4     1775.45     2046.24     81.17 o
   7   5   4     1959.23     2098.91     90.52 o
   8   5   4      116.62       99.84     53.96 o
   9   5   4      814.59      985.67     88.42 o
  10   5   4       22.06        7.72     66.42 o
 -12   6   4      312.19      341.76     90.40 o
 -11   6   4      383.41      385.19     78.91 o
 -10   6   4       63.99       89.77     62.40 o
  -9   6   4      946.57      830.04     78.47 o
  -8   6   4     4624.47     4172.32    153.94 o
  -7   6   4     6767.64     5998.36    113.79 o
  -6   6   4     6498.39     5141.90    245.93 o
  -5   6   4     6710.36     5759.38    140.61 o
  -4   6   4     3460.11     3167.27    106.71 o
  -3   6   4      180.81      206.75     18.91 o
  -2   6   4       46.08       40.05     14.41 o
  -1   6   4     2830.78     2841.33     50.61 o
   0   6   4    16335.65    16091.52    192.47 o
   1   6   4    14280.81    13937.65    285.47 o
   2   6   4    16447.42    15972.31    780.54 o
   3   6   4     7634.98     6969.81    169.88 o
   4   6   4       59.04       46.99     27.15 o
   5   6   4      954.82      928.02     53.63 o
   6   6   4      395.64      331.49     48.34 o
   7   6   4      374.31      352.31     53.80 o
   8   6   4      924.05      763.61     93.70 o
   9   6   4      345.82      344.87    107.38 o
  10   6   4      397.48      360.98     73.61 o
 -12   7   4        2.28      -52.78     82.17 o
 -11   7   4      410.19      557.42    103.36 o
 -10   7   4      487.73      727.97     85.10 o
  -9   7   4      567.52      566.45     94.93 o
  -8   7   4     2414.13     2382.71     87.14 o
  -7   7   4       14.05       34.54     33.49 o
  -6   7   4     6038.69     6306.38    153.71 o
  -5   7   4     6044.73     5995.89    173.60 o
  -4   7   4     4058.02     4141.66    110.69 o
  -3   7   4     7879.69     8468.89    195.20 o
  -2   7   4      603.32      580.96     35.62 o
  -1   7   4    11314.21    12235.40    256.91 o
   0   7   4     8987.74     9893.89    205.85 o
   1   7   4     1548.21     1768.70     48.46 o
   2   7   4     5909.43     6244.80    178.13 o
   3   7   4       23.22       54.55     25.09 o
   4   7   4     2360.26     2728.48     87.43 o
   5   7   4     1000.52     1244.51     58.30 o
   6   7   4      409.91      501.28     53.11 o
   7   7   4      231.12      405.48     63.19 o
   8   7   4        1.46      -39.60     54.23 o
   9   7   4       65.62      175.29     63.04 o
 -12   8   4      592.07      750.35    108.41 o
 -11   8   4      328.77      430.33     85.68 o
 -10   8   4      255.02      308.24     73.54 o
  -9   8   4     1637.79     1638.46    106.11 o
  -8   8   4     1315.05     1175.34     73.90 o
  -7   8   4      245.40      142.56     33.53 o
  -6   8   4     2115.29     1612.16     51.43 o
  -5   8   4    17352.78    16479.87    343.09 o
  -4   8   4    12694.12    12537.27    316.80 o
  -3   8   4      231.21      275.77     22.54 o
  -2   8   4     8185.87     8061.71    146.65 o
  -1   8   4    11417.21    10941.25    147.09 o
   0   8   4     4125.59     3473.11     87.48 o
   1   8   4     1525.20     1163.50     36.40 o
   2   8   4     7037.85     6430.70    215.02 o
   3   8   4    10898.11    10348.43    238.59 o
   4   8   4     1301.08     1240.03     57.61 o
   5   8   4     1043.54     1169.67     69.70 o
   6   8   4      975.13      991.97     68.66 o
   7   8   4      902.64      664.92     65.39 o
   8   8   4      832.71      490.63     84.57 o
   9   8   4      313.40      326.33     67.09 o
 -12   9   4       41.07      118.82    139.29 o
 -11   9   4       99.30      144.91    117.61 o
 -10   9   4      239.73      273.36    110.39 o
  -9   9   4       25.72       18.38     49.87 o
  -8   9   4      448.84      490.59     48.33 o
  -7   9   4      338.94      298.76     38.35 o
  -6   9   4      558.14      798.55     40.58 o
  -5   9   4      671.43      831.67     40.51 o
  -4   9   4     2631.92     2735.39    100.81 o
  -3   9   4     1834.52     2096.07     65.82 o
  -2   9   4      459.54      473.45     23.97 o
  -1   9   4      747.39      917.99     39.94 o
   0   9   4      276.67      433.77     25.04 o
   1   9   4      770.46      766.69     42.27 o
   2   9   4     2096.05     2302.56     85.75 o
   3   9   4        6.85       25.54     28.58 o
   4   9   4     2044.43     2093.20    105.39 o
   5   9   4       26.09       44.99     35.36 o
   6   9   4      762.95      845.83     62.89 o
   7   9   4       28.18       41.27     86.70 o
   8   9   4        0.01        0.86     54.21 o
   9   9   4       42.87      124.59     65.54 o
 -11  10   4      409.15      505.27     96.08 o
 -10  10   4      473.89      653.08     75.13 o
  -9  10   4     3664.07     4127.91    122.52 o
  -8  10   4     1471.34     1201.01     76.62 o
  -7  10   4        3.90       65.42     34.71 o
  -6  10   4     2912.24     2210.29     72.46 o
  -5  10   4    19347.90    18218.48    491.20 o
  -4  10   4    12438.63    12832.55    414.21 o
  -3  10   4        1.44       -9.61     23.69 o
  -2  10   4     8764.32     9354.92    258.60 o
  -1  10   4    15585.27    15845.31    235.23 o
   0  10   4     1341.29      834.91     55.60 o
   1  10   4      132.87       50.83     30.53 o
   2  10   4    10063.19     9227.94    325.04 o
   3  10   4    12914.37    12691.85    433.68 o
   4  10   4     1309.35     1272.34     61.13 o
   5  10   4      597.96      823.95     51.98 o
   6  10   4     1029.01     1057.15     98.15 o
   7  10   4      251.10       68.49     49.23 o
   8  10   4       91.24       24.60     57.73 o
   9  10   4      280.63      263.63     97.19 o
 -11  11   4       20.12      -29.78    116.21 o
 -10  11   4       74.10       85.52     63.38 o
  -9  11   4      526.28      601.29     69.28 o
  -8  11   4        1.60      -27.62     47.40 o
  -7  11   4      132.30       98.52     39.22 o
  -6  11   4       25.05        8.80     32.52 o
  -5  11   4       28.04       31.51     30.12 o
  -4  11   4      285.80      262.19     40.81 o
  -3  11   4      666.80      714.60     41.66 o
  -2  11   4     2384.13     2410.41     71.89 o
  -1  11   4      525.19      510.14     34.93 o
   0  11   4     1752.82     1716.29     73.54 o
   1  11   4      258.25      233.69     38.39 o
   2  11   4      686.27      643.62     50.44 o
   3  11   4     1971.52     1880.42    104.30 o
   4  11   4      106.21       51.17     42.66 o
   5  11   4       15.26      -32.35     44.90 o
   6  11   4        0.11       23.26     49.83 o
   7  11   4      102.66       74.19     71.94 o
   8  11   4        0.04      -26.91     84.90 o
 -11  12   4      753.27      947.53    154.34 o
 -10  12   4       66.64      120.27     67.33 o
  -9  12   4      961.02     1266.71     88.70 o
  -8  12   4     1740.44     1586.35     89.67 o
  -7  12   4     1419.25      874.90     65.46 o
  -6  12   4      396.99      175.87     39.25 o
  -5  12   4     2378.72     2587.77     73.06 o
  -4  12   4     3704.66     3963.70    121.15 o
  -3  12   4       61.92      110.42     29.20 o
  -2  12   4     2248.97     2757.37     66.13 o
  -1  12   4     1576.70     1569.76     67.75 o
   0  12   4       93.60       -4.21     32.45 o
   1  12   4     2745.07     1745.27     71.50 o
   2  12   4    10702.44    10451.46    177.60 o
   3  12   4     8799.19     9250.94    245.12 o
   4  12   4      462.05      474.90     69.83 o
   5  12   4     4088.98     4557.30    124.20 o
   6  12   4     1969.24     2270.47    126.31 o
   7  12   4       24.58      -35.32    109.18 o
   8  12   4        0.67      123.23    126.04 o
 -10  13   4      258.04      357.05    102.56 o
  -9  13   4       17.30       89.52     61.05 o
  -8  13   4       34.75      144.57     55.91 o
  -7  13   4      193.58      371.20     56.55 o
  -6  13   4        5.00       -2.19     36.93 o
  -5  13   4      162.23      287.02     41.17 o
  -4  13   4       79.06       68.96     37.34 o
  -3  13   4      822.33      559.15     48.59 o
  -2  13   4      648.63      630.40     65.79 o
  -1  13   4      650.66      890.46     75.22 o
   0  13   4       17.63        2.43     45.41 o
   1  13   4     1490.99     1779.44    100.35 o
   2  13   4       59.92      107.85     53.07 o
   3  13   4      495.97      545.15     70.72 o
   4  13   4      814.20     1089.78     96.07 o
   5  13   4      123.57      142.75     78.48 o
   6  13   4      364.26      571.33    133.67 o
   7  13   4      288.52      326.34    130.46 o
   8  13   4       34.36      118.01    135.27 o
 -10  14   4      385.05      570.69    159.56 o
  -9  14   4      766.55     1007.12    106.65 o
  -8  14   4      610.39      367.38     79.37 o
  -7  14   4      123.02       57.05     66.52 o
  -6  14   4     1194.85      834.20     67.18 o
  -5  14   4     7933.90     7789.35    293.01 o
  -4  14   4     7345.97     6847.55    252.82 o
  -3  14   4        0.61        8.65     50.38 o
  -2  14   4     5346.42     5800.32    159.16 o
  -1  14   4     5177.06     5183.41    144.90 o
   0  14   4     1315.91      765.56     87.91 o
   1  14   4      659.47      255.26     55.60 o
   2  14   4     1851.84     1528.23     99.72 o
   3  14   4     4298.29     4520.14    276.37 o
   4  14   4     1414.21     1492.76    109.94 o
   5  14   4      110.03      159.40     72.22 o
   6  14   4      387.13      430.99     88.69 o
   7  14   4      206.25       94.33    128.05 o
 -10  15   4      206.99      306.68    147.72 o
  -9  15   4      255.71      322.27     99.55 o
  -8  15   4     1206.22     1405.07    118.66 o
  -7  15   4        1.29       15.66     70.81 o
  -6  15   4      970.63     1244.11    110.07 o
  -5  15   4      465.11      633.50     62.18 o
  -4  15   4      470.29      557.94     73.19 o
  -3  15   4     1937.47     2707.85    116.57 o
  -2  15   4      593.63      599.26     71.73 o
  -1  15   4     1302.92     1935.88    103.87 o
   0  15   4     2037.55     2302.75    149.73 o
   1  15   4      956.13     1108.64     91.68 o
   2  15   4     3052.14     3662.29    136.48 o
   3  15   4       37.17        4.16     59.18 o
   4  15   4      354.20      542.89     83.68 o
   5  15   4       58.49       55.02     72.07 o
   6  15   4       84.03      156.47     86.56 o
   7  15   4       57.02      172.61    138.49 o
  -9  16   4       88.33      179.83     99.34 o
  -8  16   4      443.31      295.26     85.78 o
  -7  16   4     1044.64      945.97     98.63 o
  -6  16   4     1516.06     1394.35    106.33 o
  -5  16   4      687.78      645.30     83.68 o
  -4  16   4     1545.14     1337.61    105.40 o
  -3  16   4       84.64       39.75     57.20 o
  -2  16   4     1062.81      936.80    140.09 o
  -1  16   4      724.26      532.23     70.36 o
   0  16   4     1865.25     1338.16     99.64 o
   1  16   4     1978.19     1420.68    101.60 o
   2  16   4     1843.03     1456.98    103.63 o
   3  16   4     1426.95     1327.87    108.11 o
   4  16   4      165.43      132.31     74.59 o
   5  16   4       72.77      136.36     81.82 o
   6  16   4      335.35      383.59     99.89 o
  -8  17   4      842.49     1235.93    169.80 o
  -7  17   4       18.73      101.56    116.81 o
  -6  17   4     1267.43     1965.29    195.08 o
  -5  17   4      723.21      988.26    125.24 o
  -4  17   4      427.40      547.78     81.88 o
  -3  17   4     1295.53     1895.58    125.24 o
  -2  17   4       10.81       24.14     58.75 o
  -1  17   4     2163.26     2789.17    188.26 o
   0  17   4      581.79      759.81     84.71 o
   1  17   4      610.10      846.43     87.81 o
   2  17   4     1020.12     1431.82    125.04 o
   3  17   4       33.28       57.04     70.22 o
   4  17   4      323.53      531.11     95.07 o
   5  17   4      132.60      222.45     89.51 o
   6  17   4       61.25      219.97    134.47 o
  -8  18   4      709.00      477.27    158.56 o
  -7  18   4     1471.87     1621.28    191.87 o
  -6  18   4     1285.20     1539.00    179.43 o
  -5  18   4      180.53       90.01     75.42 o
  -4  18   4        4.50        4.71     69.93 o
  -3  18   4       55.30      126.20     68.26 o
  -2  18   4       20.92       95.33     65.57 o
  -1  18   4       21.41        1.38     62.71 o
   0  18   4     1973.89     1656.05    132.26 o
   1  18   4     4250.93     3643.55    147.45 o
   2  18   4     1511.88     1227.95    102.16 o
   3  18   4      139.40      127.36     76.27 o
   4  18   4        3.19      -27.93     80.60 o
   5  18   4        0.97       82.47     89.61 o
  -7  19   4      133.99      142.10    142.50 o
  -6  19   4       35.92      278.58    126.44 o
  -5  19   4      196.03      301.34     84.38 o
  -4  19   4        0.66       51.60     74.76 o
  -3  19   4       76.59      191.38     76.32 o
  -2  19   4      207.87      150.98    111.99 o
  -1  19   4      458.41      814.11     92.97 o
   0  19   4        8.75       59.79     69.21 o
   1  19   4      574.10      902.87    113.00 o
   2  19   4      303.54      471.38     85.52 o
   3  19   4      235.81      301.11     92.12 o
   4  19   4      422.18      566.22     99.48 o
  -6  20   4      918.53      864.23    169.80 o
  -5  20   4      731.92      235.22    136.48 o
  -4  20   4      261.02       84.95     83.77 o
  -3  20   4       19.67      -51.22     78.30 o
  -2  20   4        1.49       -1.77     76.73 o
  -1  20   4      518.35      204.88     80.05 o
   0  20   4     2332.19     2267.65    134.10 o
   1  20   4     1584.53     1511.08    124.89 o
   2  20   4      137.79       10.62     79.05 o
   3  20   4        0.73      -23.16     86.87 o
  -4  21   4       47.16       88.45     90.75 o
  -3  21   4      651.70      716.00    113.00 o
  -2  21   4       59.84       24.72     86.84 o
  -1  21   4      186.17      309.18     74.09 o
   0  21   4       14.34       28.12     81.78 o
   1  21   4        1.79      -80.83     80.75 o
 -13   1   5      152.43      142.94     88.13 o
 -12   1   5        8.16       28.79     74.62 o
 -11   1   5      903.36      854.79     90.07 o
 -10   1   5     6947.81     6983.83    251.28 o
  -9   1   5     2100.26     2107.99    104.03 o
  -8   1   5     2764.19     2777.43    107.00 o
  -7   1   5     7785.62     7351.93    147.29 o
  -6   1   5     5339.04     4962.72    114.48 o
  -5   1   5      935.06      855.79     93.53 o
  -4   1   5     4508.30     4395.39     93.49 o
  -3   1   5    37125.09    39545.87    932.60 o
  -2   1   5    48299.95    51049.37    583.79 o
  -1   1   5     1074.80     1335.96     34.62 o
   0   1   5    24706.94    25957.66    646.32 o
   1   1   5     8273.19     7609.62     99.12 o
   2   1   5      291.37      241.02     21.45 o
   3   1   5     2631.72     2281.95     48.00 o
   4   1   5     7133.58     6632.04    175.79 o
   5   1   5     9702.06     9003.32    135.29 o
   6   1   5     1163.83     1093.13     71.65 o
   7   1   5      457.70      610.25     62.30 o
   8   1   5      713.69      853.89    117.61 o
   9   1   5      130.20       75.16     78.18 o
 -13   2   5       30.71       71.66     86.52 o
 -12   2   5      128.68      105.54     75.22 o
 -11   2   5      299.62      331.26     72.47 o
 -10   2   5        8.91       88.16     91.92 o
  -9   2   5      413.51      504.41     65.97 o
  -8   2   5     1183.78     1261.27     84.62 o
  -7   2   5      799.96      750.50     63.46 o
  -6   2   5     3281.73     3103.12     94.61 o
  -5   2   5       16.84       46.56     30.65 o
  -4   2   5     1676.21     1633.77     64.18 o
  -3   2   5     2370.77     2237.88     57.52 o
  -2   2   5     1043.43     1103.82     31.64 o
  -1   2   5     5512.95     5638.86    184.15 o
   0   2   5      605.09      654.03     26.70 o
   1   2   5     3666.66     3856.84     71.08 o
   2   2   5     3713.16     3718.31     76.54 o
   3   2   5      856.62      942.17     38.45 o
   4   2   5     1308.43     1376.32     53.73 o
   5   2   5       54.54        9.57     38.23 o
   6   2   5       90.42       90.77     43.63 o
   7   2   5      158.93       97.85     47.60 o
   8   2   5       16.35      135.76     56.32 o
   9   2   5       13.61       -8.52     77.01 o
 -13   3   5      314.69      128.42     91.13 o
 -12   3   5      168.29      102.06     76.21 o
 -11   3   5      542.75      486.31     77.91 o
 -10   3   5     2484.63     2432.93    143.50 o
  -9   3   5     2348.88     2403.23    111.99 o
  -8   3   5       96.22      142.65     49.17 o
  -7   3   5     4908.24     4391.06    214.55 o
  -6   3   5     4709.51     4003.67    103.98 o
  -5   3   5     3322.34     2856.63     85.58 o
  -4   3   5    11601.16    11208.20    218.29 o
  -3   3   5    25800.59    26309.85    730.43 o
  -2   3   5    19930.72    20008.15    809.97 o
  -1   3   5       78.86       66.23     18.36 o
   0   3   5     5834.77     5997.60     73.73 o
   1   3   5     3738.56     3622.02    137.47 o
   2   3   5      500.66      438.51     25.28 o
   3   3   5     6609.20     5651.68    141.74 o
   4   3   5    11695.78    11009.75    150.83 o
   5   3   5     6154.12     5965.71    118.09 o
   6   3   5      375.44      408.38     53.09 o
   7   3   5      623.92      735.16     65.66 o
   8   3   5      843.74      924.46     77.05 o
   9   3   5       60.78       54.06     65.56 o
 -13   4   5      207.87      324.08     97.33 o
 -12   4   5        7.47       17.44     75.33 o
 -11   4   5      632.77      680.40     86.26 o
 -10   4   5      126.32      157.06     60.39 o
  -9   4   5      562.89      534.18     70.13 o
  -8   4   5      742.97      831.34     69.94 o
  -7   4   5       48.78       71.75     40.01 o
  -6   4   5      741.03      878.70     65.58 o
  -5   4   5      510.63      542.73     46.87 o
  -4   4   5     1921.01     2230.00    129.96 o
  -3   4   5     3673.73     3965.23    150.78 o
  -2   4   5      365.10      388.32     26.32 o
  -1   4   5     8450.76     9168.67    199.31 o
   0   4   5       56.36       52.38     19.08 o
   1   4   5     7802.03     7971.03     89.28 o
   2   4   5     1082.22     1003.80     61.12 o
   3   4   5     3389.56     3856.03     73.01 o
   4   4   5     4179.79     4604.42     82.02 o
   5   4   5      320.12      418.00     48.07 o
   6   4   5     2363.00     2665.32     94.67 o
   7   4   5       44.44       76.86     50.36 o
   8   4   5      698.64     1095.45    106.35 o
   9   4   5      307.38      439.62     75.36 o
 -13   5   5      128.67       54.50     95.00 o
 -12   5   5      510.01      381.17     89.87 o
 -11   5   5     1226.38     1128.52    100.69 o
 -10   5   5     1724.19     1579.49    107.41 o
  -9   5   5      109.51       76.03     72.05 o
  -8   5   5      206.50      266.02     55.05 o
  -7   5   5      924.62      908.51    118.62 o
  -6   5   5     6751.84     5963.67    124.99 o
  -5   5   5     5763.70     5312.85    114.62 o
  -4   5   5     7806.70     7566.47    170.86 o
  -3   5   5    14268.72    14264.01    258.46 o
  -2   5   5    10279.29    10193.94    155.68 o
  -1   5   5      412.97      414.04     27.58 o
   0   5   5     1652.14     1720.29     48.05 o
   1   5   5     7653.60     7509.56    187.31 o
   2   5   5    10195.66     9374.79    318.02 o
   3   5   5     3673.77     3035.51    104.08 o
   4   5   5     3485.99     2935.60     71.34 o
   5   5   5     5126.64     4471.06    106.66 o
   6   5   5      403.13      337.14     53.56 o
   7   5   5       79.54       77.50     50.68 o
   8   5   5       53.64      -35.00     55.86 o
   9   5   5      141.80       68.42     67.72 o
 -12   6   5       12.20     -108.31     79.62 o
 -11   6   5      827.95     1017.96     99.11 o
 -10   6   5       61.05       24.81     66.43 o
  -9   6   5     1152.28     1406.65     96.82 o
  -8   6   5     1094.83     1225.29     94.13 o
  -7   6   5      827.71      990.25     73.34 o
  -6   6   5     4711.90     5320.08    114.05 o
  -5   6   5      872.27      921.11     45.76 o
  -4   6   5     8767.54     8986.76    178.70 o
  -3   6   5     2344.34     2466.96     81.29 o
  -2   6   5     2419.08     2484.33     75.96 o
  -1   6   5     9998.19    10495.17    193.11 o
   0   6   5        0.42      -22.55     19.13 o
   1   6   5     9689.26     9783.86    223.93 o
   2   6   5      673.81      742.46     42.95 o
   3   6   5     1552.00     1782.43     60.10 o
   4   6   5     2213.52     2695.21     71.56 o
   5   6   5       17.70      -25.27     38.11 o
   6   6   5     1527.16     1743.55     85.02 o
   7   6   5      171.61      245.81     56.82 o
   8   6   5      278.82      431.19     67.70 o
   9   6   5      144.47      159.19     70.92 o
 -12   7   5      977.52     1202.30    113.96 o
 -11   7   5     1297.40     1333.73    113.22 o
 -10   7   5      373.79      334.57     73.49 o
  -9   7   5       77.67       25.45     54.12 o
  -8   7   5      105.96      129.70     60.01 o
  -7   7   5       52.07       21.02     42.99 o
  -6   7   5     5275.43     4691.14     83.03 o
  -5   7   5     9714.95     8751.95    235.83 o
  -4   7   5     9919.31     8961.01    293.07 o
  -3   7   5     9168.30     8558.36    423.02 o
  -2   7   5     1570.54     1387.99     61.70 o
  -1   7   5     2179.29     2171.31     80.48 o
   0   7   5      743.06      832.51     42.51 o
   1   7   5     2556.10     2351.62     70.11 o
   2   7   5    13218.84    12412.13    265.24 o
   3   7   5     9159.86     8428.57    233.60 o
   4   7   5     1376.36     1109.42     66.09 o
   5   7   5     1016.22      722.68     57.49 o
   6   7   5      274.55      219.64     50.81 o
   7   7   5       27.00      -53.23     50.89 o
   8   7   5        7.91       56.40     59.54 o
   9   7   5      344.57      246.86    130.86 o
 -12   8   5       13.59      187.86    136.88 o
 -11   8   5      414.45      410.75     87.27 o
 -10   8   5       29.42      113.78     66.18 o
  -9   8   5     1149.36     1126.00     91.33 o
  -8   8   5      916.71     1127.82     72.36 o
  -7   8   5      905.35     1027.81     55.73 o
  -6   8   5     3271.59     3696.26     73.05 o
  -5   8   5       32.80       23.35     23.24 o
  -4   8   5     4210.57     4282.11    128.02 o
  -3   8   5     3441.06     3743.09    130.86 o
  -2   8   5       34.45       16.93     17.80 o
  -1   8   5     7486.03     8042.96    112.12 o
   0   8   5      880.83      944.77     46.01 o
   1   8   5     3557.29     3662.30     70.63 o
   2   8   5     2012.85     2095.66     64.34 o
   3   8   5     1251.03     1345.80     58.45 o
   4   8   5     1731.98     2150.16     92.01 o
   5   8   5       27.15        3.17     35.04 o
   6   8   5       53.77      174.34     59.77 o
   7   8   5       38.00       94.42     54.83 o
   8   8   5       40.73       79.68     63.96 o
   9   8   5       68.29      107.00     68.84 o
 -12   9   5     1116.36     1270.05    181.03 o
 -11   9   5      678.41      678.78    139.69 o
 -10   9   5       93.32       57.84    105.57 o
  -9   9   5        9.54       47.93     63.49 o
  -8   9   5     1577.57     1477.57     80.49 o
  -7   9   5      406.29      605.93     45.14 o
  -6   9   5     4529.28     4048.10     86.74 o
  -5   9   5    22937.59    22311.84    483.70 o
  -4   9   5    14101.27    13003.35    300.81 o
  -3   9   5     1126.35      796.04     37.89 o
  -2   9   5      214.54      394.66     24.84 o
  -1   9   5        3.31       10.41     22.75 o
   0   9   5     5458.00     6182.60    227.37 o
   1   9   5      337.21      252.57     30.24 o
   2   9   5    17486.69    16964.81    443.17 o
   3   9   5     7850.27     7133.31    305.68 o
   4   9   5     3465.95     2684.88    112.23 o
   5   9   5      543.39      341.46     43.54 o
   6   9   5       35.58        3.78     49.10 o
   7   9   5        8.94      -33.00     54.58 o
   8   9   5        0.06       42.60     80.40 o
 -12  10   5       39.43       25.15     99.20 o
 -11  10   5        0.28       10.49     83.55 o
 -10  10   5      120.18      102.14     72.23 o
  -9  10   5       33.30       11.68     64.27 o
  -8  10   5      199.33      186.40     50.16 o
  -7  10   5        6.14       11.24     34.96 o
  -6  10   5      309.57      379.79     39.52 o
  -5  10   5       21.47       60.69     30.76 o
  -4  10   5     1006.28      962.86     52.45 o
  -3  10   5        6.96       -4.08     25.14 o
  -2  10   5      732.17      792.09     52.96 o
  -1  10   5        1.84        4.81     30.89 o
   0  10   5      881.98      798.74     51.31 o
   1  10   5      417.27      459.76     45.34 o
   2  10   5      741.39      610.18     50.42 o
   3  10   5      548.15      603.00     43.81 o
   4  10   5        5.55       13.87     34.38 o
   5  10   5       45.80       27.14     39.44 o
   6  10   5      154.89      172.97     55.42 o
   7  10   5       21.97      -74.99     70.20 o
   8  10   5       90.75      152.50    106.57 o
 -11  11   5      947.27     1049.76    114.28 o
 -10  11   5        2.87      -19.04     92.52 o
  -9  11   5        3.43       17.39     54.07 o
  -8  11   5      239.67      298.73     56.28 o
  -7  11   5       19.53      152.33     39.81 o
  -6  11   5     1529.68     1429.17     66.23 o
  -5  11   5    14598.51    14485.63    693.52 o
  -4  11   5     9799.53     9126.26    360.55 o
  -3  11   5      801.36      370.55     48.33 o
  -2  11   5        1.04       45.37     33.18 o
  -1  11   5     1391.55     1480.52     89.09 o
   0  11   5     2184.98     3050.03    113.38 o
   1  11   5     1666.14     1497.55     71.59 o
   2  11   5    10361.11    10993.11    156.21 o
   3  11   5     7081.70     7125.24    247.00 o
   4  11   5      880.54      545.63     78.88 o
   5  11   5       93.47      361.22     57.56 o
   6  11   5      215.00      108.74     89.31 o
   7  11   5      766.84      991.95    103.60 o
   8  11   5       63.14       64.25     91.23 o
 -11  12   5        5.84       35.64     90.91 o
 -10  12   5        0.43       67.92     81.12 o
  -9  12   5        3.86      112.82     58.98 o
  -8  12   5       16.30      -62.40     50.39 o
  -7  12   5       58.25       75.95     39.90 o
  -6  12   5       31.87       40.07     37.53 o
  -5  12   5       86.69       79.28     36.09 o
  -4  12   5      117.36      175.89     59.81 o
  -3  12   5       29.78       19.94     37.31 o
  -2  12   5      200.63      247.85     40.56 o
  -1  12   5      225.68      214.77     41.60 o
   0  12   5        0.08       12.44     35.17 o
   1  12   5      283.93      320.07     46.68 o
   2  12   5       18.97       27.86     40.33 o
   3  12   5        5.92       21.00     43.00 o
   4  12   5        0.29       12.52     46.76 o
   5  12   5        0.07      -26.14     51.08 o
   6  12   5      202.88      245.76     77.26 o
   7  12   5       40.03       18.06    116.81 o
 -10  13   5       47.20      -48.33     70.25 o
  -9  13   5        2.87      126.20     62.70 o
  -8  13   5      232.32      381.15     62.70 o
  -7  13   5      103.94      391.48     50.11 o
  -6  13   5     2278.94     2084.17     77.92 o
  -5  13   5     8815.00     9190.59    150.60 o
  -4  13   5     6262.27     5976.47    122.92 o
  -3  13   5     1132.96      747.38     57.39 o
  -2  13   5       11.82        4.78     36.88 o
  -1  13   5      197.29      257.01     44.00 o
   0  13   5      753.32     1118.97     87.99 o
   1  13   5       99.82      104.28     50.10 o
   2  13   5     8414.51     7518.64    304.07 o
   3  13   5     6137.48     5937.67    165.96 o
   4  13   5      320.09      188.84     69.21 o
   5  13   5        2.99       42.62     69.68 o
   6  13   5      297.62      380.53    121.23 o
   7  13   5      345.25      425.09    146.92 o
 -10  14   5       45.53      113.10    135.88 o
  -9  14   5      380.37      478.74     93.24 o
  -8  14   5       35.08       96.07     73.37 o
  -7  14   5       61.07      112.38     53.37 o
  -6  14   5      203.39      485.86     73.77 o
  -5  14   5       22.00       32.72     56.41 o
  -4  14   5      471.16      797.02     80.89 o
  -3  14   5       91.60      136.52     57.19 o
  -2  14   5       36.73       91.52     54.78 o
  -1  14   5     1468.50     1903.95    103.51 o
   0  14   5       54.91       59.10     51.31 o
   1  14   5     1465.59     2041.41    108.42 o
   2  14   5       64.74      160.21     58.70 o
   3  14   5      296.79      369.36     73.80 o
   4  14   5      271.00      440.34    108.98 o
   5  14   5      156.80      205.62     79.79 o
   6  14   5      512.18      600.51    143.30 o
  -9  15   5       18.96       28.71    138.08 o
  -8  15   5       42.73      -19.27    109.18 o
  -7  15   5       73.10      156.15    105.97 o
  -6  15   5     1176.70     1167.86     98.35 o
  -5  15   5     6223.09     6296.75    176.24 o
  -4  15   5     3994.40     3681.07    138.37 o
  -3  15   5      620.67      371.21     68.46 o
  -2  15   5       90.92       31.51     54.21 o
  -1  15   5      205.89      131.90     56.62 o
   0  15   5       15.37      151.87     58.71 o
   1  15   5      131.86        1.54     57.53 o
   2  15   5     2109.83     1903.37    188.66 o
   3  15   5     3886.15     3637.39    147.41 o
   4  15   5     1331.94     1151.38    109.18 o
   5  15   5      145.24       53.30     78.19 o
   6  15   5       50.76      -78.75     86.65 o
  -9  16   5      699.41      884.30    167.79 o
  -8  16   5      338.26      689.62    146.92 o
  -7  16   5      202.77      385.75    123.23 o
  -6  16   5     1022.10     1472.24    120.01 o
  -5  16   5      273.27      424.33     83.89 o
  -4  16   5     1851.79     2493.62    185.85 o
  -3  16   5     1999.07     2633.08    124.24 o
  -2  16   5      629.27      918.49     87.56 o
  -1  16   5     3181.33     3949.66    142.86 o
   0  16   5       55.91      119.34     60.30 o
   1  16   5     1111.99     1562.64    105.87 o
   2  16   5      427.54      642.64     81.75 o
   3  16   5       14.23        4.05     68.63 o
   4  16   5      308.19      705.50    155.75 o
   5  16   5       16.30       50.98    103.96 o
  -8  17   5       62.57      -12.85    122.83 o
  -7  17   5      360.18      380.94    133.67 o
  -6  17   5      524.33      473.36     88.80 o
  -5  17   5      521.14      287.73     78.89 o
  -4  17   5     1421.80     1027.23     95.63 o
  -3  17   5     1753.77     1578.82    110.53 o
  -2  17   5     1482.06     1395.61    107.13 o
  -1  17   5      586.24      506.35     79.05 o
   0  17   5      386.65      305.79     72.14 o
   1  17   5      967.00      968.65     94.28 o
   2  17   5     1065.48      677.62     87.00 o
   3  17   5     1102.59      856.70    102.16 o
   4  17   5      373.89      313.17     92.01 o
   5  17   5      148.76      161.94     93.17 o
  -7  18   5       55.42        2.81    132.87 o
  -6  18   5      570.00      817.30    159.36 o
  -5  18   5        0.15      -35.36     74.92 o
  -4  18   5      562.68      877.11     97.71 o
  -3  18   5      140.55      250.06     74.34 o
  -2  18   5      653.69      885.13    100.15 o
  -1  18   5      714.70     1403.31    113.32 o
   0  18   5      107.17       51.90     65.94 o
   1  18   5      616.83      806.50     96.36 o
   2  18   5       74.73      228.50     77.75 o
   3  18   5      228.13      265.07     92.73 o
   4  18   5       77.89      233.09     94.87 o
  -6  19   5      565.76      299.45    136.08 o
  -5  19   5      261.62       67.70    185.25 o
  -4  19   5      347.91      142.18     80.57 o
  -3  19   5     1734.05     1731.49    199.70 o
  -2  19   5     1473.85     1585.53    123.12 o
  -1  19   5       30.61       -0.80     72.24 o
   0  19   5      714.74      866.52    100.55 o
   1  19   5      617.44      522.97     91.86 o
   2  19   5      271.40       87.64     77.01 o
   3  19   5      262.52      170.31    106.17 o
  -5  20   5        0.01      -62.11     88.29 o
  -4  20   5       45.58      140.70     85.42 o
  -3  20   5       31.45       70.58     82.76 o
  -2  20   5      119.78      232.33     84.72 o
  -1  20   5      146.30      303.97     88.66 o
   0  20   5        1.82        7.74     81.41 o
   1  20   5      106.82      270.48     84.73 o
   2  20   5       68.11       65.42     86.78 o
  -3  21   5     1132.30     1296.25    125.42 o
  -2  21   5     1010.88     1367.08    128.13 o
  -1  21   5        4.27      -47.13     86.56 o
   0  21   5      447.42      816.75    111.38 o
 -13   0   6      252.21      286.20    139.69 o
 -12   0   6        1.30      -61.82    108.38 o
 -11   0   6     3510.55     3410.76    199.90 o
 -10   0   6     5066.44     5018.80    216.36 o
  -9   0   6     1640.96     1743.71    148.12 o
  -8   0   6       97.95      116.01     69.04 o
  -7   0   6       76.58       72.25     57.40 o
  -6   0   6     7621.05     7780.88    206.32 o
  -5   0   6    13859.90    13152.92    249.27 o
  -4   0   6     9782.17     9847.33    209.13 o
  -3   0   6    88863.90    93605.70   3260.44 o
  -2   0   6    32771.18    34096.23   1724.45 o
  -1   0   6     1134.33     1376.80     75.46 o
   0   0   6       39.39      200.37     35.52 o
   1   0   6      166.44      199.55     56.80 o
   2   0   6      202.01      231.44     39.14 o
   3   0   6       59.07       59.77     39.74 o
   4   0   6     6058.23     5655.12    276.97 o
   5   0   6     8679.31     7909.73    250.88 o
   6   0   6     1964.63     1736.09    151.73 o
   7   0   6      103.04      -84.30     83.09 o
   8   0   6      218.11      211.14    110.39 o
   9   0   6      196.21      168.59    123.23 o
 -13   1   6       50.06      108.53     88.64 o
 -12   1   6      108.30       52.92     76.47 o
 -11   1   6       14.19       46.64     65.98 o
 -10   1   6      135.86      192.67     92.52 o
  -9   1   6       37.11        7.43     53.08 o
  -8   1   6      295.48      314.21     55.76 o
  -7   1   6     1923.07     1732.23     86.28 o
  -6   1   6     2522.66     2416.02    175.82 o
  -5   1   6      430.30      386.23     44.99 o
  -4   1   6     2769.09     2959.89    120.75 o
  -3   1   6       13.92       27.29     18.45 o
  -2   1   6     2998.46     3049.88     87.43 o
  -1   1   6     5850.12     6394.46    148.15 o
   0   1   6      182.15      190.58     21.64 o
   1   1   6     1209.80     1329.67     49.27 o
   2   1   6     1091.99      996.43     40.60 o
   3   1   6       57.69       23.44     22.52 o
   4   1   6      559.67      587.56     50.51 o
   5   1   6       50.84       55.75     39.90 o
   6   1   6       57.09       78.80     58.26 o
   7   1   6        4.00       -2.98     61.29 o
   8   1   6        5.15       31.21     75.22 o
   9   1   6       16.83      -17.69     85.80 o
 -13   2   6       68.42       60.30     97.74 o
 -12   2   6        8.16      -71.67     73.65 o
 -11   2   6     2215.27     2309.89    126.59 o
 -10   2   6     6241.69     5727.50    172.81 o
  -9   2   6     3218.63     2912.68    119.35 o
  -8   2   6      573.04      411.42    101.56 o
  -7   2   6      100.54       32.80     39.99 o
  -6   2   6      269.81      297.89     46.82 o
  -5   2   6      328.16      282.23     42.40 o
  -4   2   6     9967.42    10582.50    217.56 o
  -3   2   6    26173.92    26891.51   1076.51 o
  -2   2   6    26317.54    28078.78    530.66 o
  -1   2   6     4444.02     4597.54    175.64 o
   0   2   6     1538.84     1548.94     37.84 o
   1   2   6     7965.07     7723.00    217.47 o
   2   2   6     3324.94     3353.30     70.81 o
   3   2   6     2047.65     1769.75     55.53 o
   4   2   6    10922.94    10130.35    189.33 o
   5   2   6     5609.26     5397.62    176.62 o
   6   2   6      508.62      404.62     55.92 o
   7   2   6        0.91      -69.04     62.09 o
   8   2   6       29.06      120.11     75.93 o
   9   2   6      276.52      305.28     93.52 o
 -13   3   6       30.34      144.36     94.37 o
 -12   3   6       59.55       46.73     78.47 o
 -11   3   6      309.09      341.27    147.32 o
 -10   3   6      158.71      231.72     66.93 o
  -9   3   6     1547.36     1725.16    115.40 o
  -8   3   6      371.89      379.86     57.04 o
  -7   3   6     1073.70     1281.02     79.29 o
  -6   3   6      787.43      874.79     95.94 o
  -5   3   6      239.86      294.17     34.51 o
  -4   3   6     3628.83     3805.51     78.01 o
  -3   3   6     3518.38     3659.08     74.31 o
  -2   3   6     1499.27     1524.04     69.23 o
  -1   3   6     2452.90     2759.41     82.95 o
   0   3   6     1641.26     1689.70     96.47 o
   1   3   6     4383.69     4564.28    132.04 o
   2   3   6      403.33      458.46     34.44 o
   3   3   6     2535.71     2821.05     87.60 o
   4   3   6      152.80      201.38     40.94 o
   5   3   6      760.55     1017.03     67.00 o
   6   3   6      488.84      486.87     59.52 o
   7   3   6      110.15      118.69     55.61 o
   8   3   6      311.74      387.96     85.57 o
   9   3   6       28.38       60.72    116.21 o
 -13   4   6        9.16       75.23     94.38 o
 -12   4   6       54.13      180.28     84.01 o
 -11   4   6      694.62      721.80     99.35 o
 -10   4   6     2855.57     2774.80    124.18 o
  -9   4   6     3838.31     3505.14    152.94 o
  -8   4   6     1179.95     1107.71     82.74 o
  -7   4   6     1007.12      979.69     75.21 o
  -6   4   6      147.09      146.04     42.25 o
  -5   4   6        1.67      -14.92     25.47 o
  -4   4   6     9850.76     9918.50    140.62 o
  -3   4   6    24382.97    24183.30    809.07 o
  -2   4   6     8005.94     7968.77    221.58 o
  -1   4   6     3092.75     3005.48     86.39 o
   0   4   6     1544.23     1539.19    123.93 o
   1   4   6     1606.60     1490.04     51.62 o
   2   4   6      568.81      741.77     42.42 o
   3   4   6     1689.38     1493.71     57.41 o
   4   4   6     5842.74     5195.55    131.92 o
   5   4   6     6002.99     5656.15    147.64 o
   6   4   6     1081.01     1033.21     80.80 o
   7   4   6      129.72       33.48     53.77 o
   8   4   6      261.01      203.41     69.33 o
 -13   5   6       83.47      142.70     99.83 o
 -12   5   6      144.73      111.84     84.16 o
 -11   5   6      557.62      629.86     88.45 o
 -10   5   6       41.92       88.03    106.98 o
  -9   5   6      338.60      501.11     70.22 o
  -8   5   6      150.49      187.78     52.73 o
  -7   5   6      508.75      628.07     61.96 o
  -6   5   6     2837.98     2922.68     79.93 o
  -5   5   6      670.69      784.38     50.42 o
  -4   5   6     3691.52     3753.43     69.98 o
  -3   5   6       23.10        3.99     21.62 o
  -2   5   6     6926.25     7264.82    181.00 o
  -1   5   6     1521.39     1633.89     64.36 o
   0   5   6     4674.67     5168.99    111.32 o
   1   5   6     5030.69     5276.45     82.81 o
   2   5   6      130.48      138.17     29.36 o
   3   5   6     4854.45     5223.09    117.15 o
   4   5   6     1286.20     1522.01     80.67 o
   5   5   6     2136.39     2287.82     87.43 o
   6   5   6     1144.76     1255.84     80.39 o
   7   5   6       82.33       70.38     57.86 o
   8   5   6      758.08      981.66     87.66 o
 -12   6   6      543.16      603.46     98.21 o
 -11   6   6     1198.01     1041.92    158.15 o
 -10   6   6     1196.64     1036.44     91.24 o
  -9   6   6     1862.40     1741.52    148.52 o
  -8   6   6     1751.87     1572.18     94.04 o
  -7   6   6      631.12      603.07     50.59 o
  -6   6   6      148.68      180.88     36.27 o
  -5   6   6      124.89      135.98     27.90 o
  -4   6   6     5525.09     5576.92     91.89 o
  -3   6   6    10229.18     9896.02    394.33 o
  -2   6   6    15168.71    15061.82    348.85 o
  -1   6   6    15994.23    15787.82    306.92 o
   0   6   6     2615.28     2427.47     75.32 o
   1   6   6      432.54      527.20     48.02 o
   2   6   6      118.49       79.79     28.93 o
   3   6   6      154.90      119.27     32.38 o
   4   6   6     2633.15     2329.90     77.00 o
   5   6   6     1448.68     1342.27     76.45 o
   6   6   6     1404.21     1360.06     83.01 o
   7   6   6     1967.85     1791.38    113.94 o
   8   6   6      304.66      218.78     69.57 o
 -12   7   6      258.55      214.99     87.98 o
 -11   7   6      320.81      319.09     83.64 o
 -10   7   6      318.94      331.74     72.75 o
  -9   7   6     2051.45     2223.61    201.31 o
  -8   7   6        1.24       18.62     39.65 o
  -7   7   6     3728.90     3830.34     96.16 o
  -6   7   6     3556.07     3696.52    177.77 o
  -5   7   6      510.56      625.75     50.70 o
  -4   7   6    10239.25    10584.06    254.75 o
  -3   7   6      425.26      487.11     34.46 o
  -2   7   6     6998.62     7190.38     91.83 o
  -1   7   6     4744.07     5250.39     82.03 o
   0   7   6      448.97      482.99     35.28 o
   1   7   6     6299.11     6812.08    115.41 o
   2   7   6       81.55      103.54     29.62 o
   3   7   6      688.41     1055.28     57.89 o
   4   7   6      683.06      889.36     52.77 o
   5   7   6       19.41       39.19     44.49 o
   6   7   6      318.07      437.10     60.13 o
   7   7   6       19.34       39.87     58.75 o
   8   7   6      181.17      224.02     72.06 o
 -12   8   6      401.44      413.45    138.89 o
 -11   8   6      212.09      134.07    108.78 o
 -10   8   6      197.53       66.42     54.22 o
  -9   8   6     3408.83     2923.31    102.63 o
  -8   8   6     6811.01     6741.18    151.94 o
  -7   8   6     1819.66     1833.93     77.89 o
  -6   8   6      894.18      887.97     50.29 o
  -5   8   6     8935.10     8893.73    141.06 o
  -4   8   6     4336.84     4080.60     78.91 o
  -3   8   6      185.08      139.26     27.01 o
  -2   8   6     2102.79     1855.41     56.83 o
  -1   8   6    22034.03    22174.58    299.94 o
   0   8   6    13678.27    13232.08    244.67 o
   1   8   6       24.16        5.10     27.02 o
   2   8   6      321.81      389.59     38.08 o
   3   8   6     1482.94     1435.74     63.49 o
   4   8   6     2809.96     2379.76     76.45 o
   5   8   6      604.80      477.18     61.05 o
   6   8   6      762.23      618.25     66.70 o
   7   8   6     1307.59     1268.99     94.86 o
   8   8   6      187.88      108.00     72.61 o
 -12   9   6        1.03       36.74     91.93 o
 -11   9   6      207.08      262.08     86.62 o
 -10   9   6        1.51       -2.32     70.25 o
  -9   9   6     1191.10     1211.44    102.11 o
  -8   9   6      145.68      141.71     58.32 o
  -7   9   6      237.54      309.13     59.89 o
  -6   9   6       64.90       98.52     39.57 o
  -5   9   6       31.38       43.47     35.76 o
  -4   9   6      964.46     1019.11     64.02 o
  -3   9   6      117.37      124.08     35.88 o
  -2   9   6      495.20      555.39     39.18 o
  -1   9   6       48.51      109.57     28.21 o
   0   9   6     2164.85     2060.27     62.96 o
   1   9   6     1508.54     1753.96     61.07 o
   2   9   6     1033.34      937.96     52.50 o
   3   9   6      448.56      643.45     48.42 o
   4   9   6       51.15       77.60     39.18 o
   5   9   6       76.03       92.21     62.66 o
   6   9   6      149.94      201.39     59.81 o
   7   9   6       34.80      -12.45     63.41 o
   8   9   6      224.97      279.47     78.25 o
 -11  10   6       17.96       27.77     82.30 o
 -10  10   6        4.09      -42.52    108.98 o
  -9  10   6     1889.00     1543.41    110.84 o
  -8  10   6     5594.04     5457.39    159.18 o
  -7  10   6     2397.19     2479.14     92.06 o
  -6  10   6      184.27      313.98     40.02 o
  -5  10   6     6440.58     6343.46    340.51 o
  -4  10   6     2706.73     2427.72    130.38 o
  -3  10   6      368.64      150.22     42.65 o
  -2  10   6     1869.26     1336.49     85.77 o
  -1  10   6    11165.75    11729.12    251.95 o
   0  10   6     7622.99     7995.97    133.86 o
   1  10   6       16.93        8.73     36.75 o
   2  10   6     3344.34     3903.28    104.26 o
   3  10   6     1683.76     1536.31     84.37 o
   4  10   6      269.78       44.98     46.58 o
   5  10   6      526.56      248.47     68.31 o
   6  10   6     1676.29     1686.69    120.05 o
   7  10   6     1811.00     1863.92    178.43 o
 -11  11   6        6.93       16.66     86.68 o
 -10  11   6       74.78       65.03     78.91 o
  -9  11   6      194.71      210.91     95.94 o
  -8  11   6        9.31       13.30     60.64 o
  -7  11   6       12.60       26.60     38.94 o
  -6  11   6        0.01        7.09     40.93 o
  -5  11   6       18.24       26.48     38.99 o
  -4  11   6      294.99      311.82     45.94 o
  -3  11   6     1210.13     1188.61     69.53 o
  -2  11   6      601.08      620.51     67.92 o
  -1  11   6      522.05      558.39     51.90 o
   0  11   6      432.12      421.15     48.71 o
   1  11   6       11.35      -20.04     39.16 o
   2  11   6        2.07      -31.41     42.36 o
   3  11   6       88.31       89.34     46.58 o
   4  11   6       30.91       83.86     49.65 o
   5  11   6        4.23      -27.51     65.13 o
   6  11   6        1.22       32.72     79.32 o
   7  11   6        2.36      -74.37     82.74 o
 -11  12   6      510.04      270.74    103.32 o
 -10  12   6      140.92      -16.77     78.90 o
  -9  12   6      583.56      444.17     86.41 o
  -8  12   6     2746.11     2899.78    107.22 o
  -7  12   6      908.12      947.77     69.91 o
  -6  12   6       94.80      228.76     50.13 o
  -5  12   6     2717.39     3177.57    100.42 o
  -4  12   6      765.83      531.90     70.95 o
  -3  12   6      261.11      -22.49     37.75 o
  -2  12   6     6523.71     5282.26    239.78 o
  -1  12   6    17429.37    16730.01    194.83 o
   0  12   6     8216.36     8138.44    142.70 o
   1  12   6      178.84      276.82     49.61 o
   2  12   6     3034.60     3801.66    109.23 o
   3  12   6      648.57      714.64     64.56 o
   4  12   6        2.97      108.11     52.84 o
   5  12   6        2.42       29.00     81.11 o
   6  12   6     1643.46     1639.64    126.98 o
   7  12   6     1703.97     2144.72    208.33 o
 -10  13   6       39.40       22.38     86.80 o
  -9  13   6       13.02       28.14     73.85 o
  -8  13   6       30.88        3.08     66.81 o
  -7  13   6       18.77       -6.33     49.60 o
  -6  13   6       46.44      103.76     51.28 o
  -5  13   6        1.61        0.46     44.34 o
  -4  13   6       45.69      119.26     45.29 o
  -3  13   6      845.90      907.32     68.34 o
  -2  13   6      997.24     1230.98     77.45 o
  -1  13   6      178.92      185.79     44.47 o
   0  13   6      402.80      625.95     58.11 o
   1  13   6      619.73      836.23     73.63 o
   2  13   6       89.99       82.68     46.58 o
   3  13   6      715.97      913.49     91.90 o
   4  13   6      157.24      112.76     70.79 o
   5  13   6      284.63      336.43     86.92 o
   6  13   6      539.19      524.64    138.89 o
 -10  14   6       42.63      156.15    128.85 o
  -9  14   6      814.89      971.41    152.53 o
  -8  14   6     3528.65     4074.28    234.42 o
  -7  14   6     1057.60     1173.49    189.67 o
  -6  14   6      354.69      491.11     93.73 o
  -5  14   6     1939.13     2203.17    119.73 o
  -4  14   6     1602.89     1429.83    102.74 o
  -3  14   6      793.19      398.49     69.36 o
  -2  14   6      327.51      127.35     59.02 o
  -1  14   6     2913.46     2669.07    145.91 o
   0  14   6     4833.18     4917.67    152.40 o
   1  14   6      193.36      215.22     65.10 o
   2  14   6     1522.88     1676.29    111.95 o
   3  14   6      863.98      825.81     93.47 o
   4  14   6      260.41       51.25     73.64 o
   5  14   6      703.54      613.79     99.48 o
   6  14   6      902.50      906.38    162.57 o
  -9  15   6      633.20      743.41    156.55 o
  -8  15   6      118.81      200.70    118.42 o
  -7  15   6      287.89      534.62     86.71 o
  -6  15   6      613.65      894.17     95.05 o
  -5  15   6      168.63      299.89    193.68 o
  -4  15   6     2504.11     3302.08    139.33 o
  -3  15   6       90.19       30.11     59.32 o
  -2  15   6     1422.64     1756.11    110.99 o
  -1  15   6      531.35      733.27     82.58 o
   0  15   6      223.35      296.11     75.06 o
   1  15   6      616.70      948.55    141.70 o
   2  15   6        0.00      -48.14     61.98 o
   3  15   6      291.36      634.02     92.58 o
   4  15   6       94.59      184.68     83.15 o
   5  15   6      143.81      393.60    167.99 o
  -9  16   6      392.75      275.77    144.91 o
  -8  16   6      825.19     1012.35    157.35 o
  -7  16   6      375.26      272.35     86.05 o
  -6  16   6      123.37      237.53     81.17 o
  -5  16   6      343.62      285.33     76.07 o
  -4  16   6      807.83      752.21     87.85 o
  -3  16   6     1313.29      898.70     92.11 o
  -2  16   6     1981.67     1643.54    110.96 o
  -1  16   6     2671.00     2213.94    121.49 o
   0  16   6     1041.38      895.24    129.86 o
   1  16   6      359.58      265.26     73.94 o
   2  16   6      153.06      123.43     86.10 o
   3  16   6      520.42      589.44     94.50 o
   4  16   6      105.93      -64.74     82.24 o
   5  16   6      446.75      522.50    135.07 o
  -8  17   6       15.68       42.55    134.07 o
  -7  17   6      531.15      834.12    159.36 o
  -6  17   6      594.70      953.92    116.61 o
  -5  17   6      215.20      389.52     83.10 o
  -4  17   6     1664.37     2275.91    243.05 o
  -3  17   6       16.31      -23.35     66.25 o
  -2  17   6     1474.71     1898.13    119.72 o
  -1  17   6      820.06     1127.97    103.17 o
   0  17   6      116.59      173.31     72.24 o
   1  17   6      610.32     1120.57    106.23 o
   2  17   6        3.77       82.36     73.78 o
   3  17   6      278.04      552.21    100.18 o
   4  17   6      101.59       97.94     99.95 o
  -7  18   6       55.32      -62.62    127.65 o
  -6  18   6       70.60       90.43     85.78 o
  -5  18   6       72.65      172.90     80.04 o
  -4  18   6      395.60      339.29    108.98 o
  -3  18   6     2900.26     2570.26    139.61 o
  -2  18   6     2513.97     2068.18    178.43 o
  -1  18   6      860.63      601.21    139.49 o
   0  18   6       71.09       -8.33     76.47 o
   1  18   6       11.55      -31.33     75.97 o
   2  18   6        0.03      -19.07     89.71 o
   3  18   6       19.10      -32.93    130.26 o
  -6  19   6       10.59      175.57     95.50 o
  -5  19   6      110.75      116.76     86.56 o
  -4  19   6       64.18      142.90     85.15 o
  -3  19   6      128.65       91.26     82.86 o
  -2  19   6      692.13      780.12     99.91 o
  -1  19   6        9.00     -107.61     76.69 o
   0  19   6      314.38      390.16     91.09 o
   1  19   6      148.70      226.09     89.02 o
   2  19   6      120.71      -24.67     85.29 o
  -4  20   6      632.00      523.32     99.83 o
  -3  20   6     1572.38     1860.20    137.76 o
  -2  20   6      714.64      627.91    103.09 o
  -1  20   6        9.26      150.77     87.70 o
   0  20   6        2.97      -22.55     83.29 o
 -13   1   7      896.73     1157.67    120.07 o
 -12   1   7       77.60      167.29     80.44 o
 -11   1   7     1020.40     1160.96    102.72 o
 -10   1   7     1894.41     2007.95    125.44 o
  -9   1   7      550.07      568.77     69.76 o
  -8   1   7       68.63       67.38     49.47 o
  -7   1   7     4808.32     4593.07    134.67 o
  -6   1   7    26970.87    25359.43    679.98 o
  -5   1   7     9395.93     9095.57    278.46 o
  -4   1   7     5878.11     6429.67    148.55 o
  -3   1   7    10277.63    10551.91    148.58 o
  -2   1   7     1584.45     1749.30     79.09 o
  -1   1   7      241.74      286.45     26.14 o
   0   1   7     4599.88     4770.33    120.28 o
   1   1   7    19196.21    18954.57    294.50 o
   2   1   7     9846.56     9511.73    164.81 o
   3   1   7      425.96      409.25     46.66 o
   4   1   7     1554.19     1655.89     99.95 o
   5   1   7     1342.84     1229.88    108.78 o
   6   1   7      146.65      -71.45     60.32 o
   7   1   7      152.49       -2.92     80.08 o
   8   1   7      970.91     1061.88    140.49 o
 -13   2   7       23.44       39.96     89.97 o
 -12   2   7      298.47      294.24     86.43 o
 -11   2   7       21.23       -1.26     66.92 o
 -10   2   7      827.68      977.57    172.20 o
  -9   2   7      177.68      253.46     62.87 o
  -8   2   7      151.69      246.12     55.86 o
  -7   2   7     1058.12     1094.28     79.25 o
  -6   2   7      686.20      661.77     58.75 o
  -5   2   7     2104.94     2130.02     70.56 o
  -4   2   7     1536.08     1620.58    112.71 o
  -3   2   7       64.04      101.41     23.06 o
  -2   2   7     4952.03     5278.24    189.63 o
  -1   2   7      620.42      652.02     35.43 o
   0   2   7     2464.82     2665.35    110.66 o
   1   2   7     1884.25     1968.69     74.98 o
   2   2   7        3.16      -24.37     27.07 o
   3   2   7     1083.33     1033.91     71.03 o
   4   2   7      154.02      132.93     43.35 o
   5   2   7      374.08      292.20     63.28 o
   6   2   7       14.07       52.71     62.01 o
   7   2   7       47.08       64.92     71.66 o
   8   2   7        2.98     -119.87     83.59 o
 -13   3   7      540.23      610.92    108.11 o
 -12   3   7      265.21      333.56     99.55 o
 -11   3   7      257.04      278.04     76.92 o
 -10   3   7     1100.53      998.83     88.75 o
  -9   3   7     1317.82     1083.40     92.10 o
  -8   3   7     2080.07     1846.32    100.53 o
  -7   3   7     5380.67     5016.57    205.12 o
  -6   3   7     9650.80     9349.52    133.36 o
  -5   3   7     3460.24     3560.68    116.71 o
  -4   3   7      788.31      856.92     53.98 o
  -3   3   7     3296.99     3265.90     91.85 o
  -2   3   7     1952.65     2007.12     54.65 o
  -1   3   7     3216.62     3111.92    192.70 o
   0   3   7    11200.11    10859.19    249.10 o
   1   3   7    17656.51    17058.42    617.04 o
   2   3   7     6029.65     5797.47     91.88 o
   3   3   7        0.53        2.13     36.05 o
   4   3   7     2085.47     2097.62     83.12 o
   5   3   7      524.49      521.08     59.07 o
   6   3   7        5.85       -4.79     62.14 o
   7   3   7      118.64       91.91    116.21 o
   8   3   7     1017.59     1263.53    231.81 o
 -13   4   7        0.28      -72.16     92.78 o
 -12   4   7      106.44       87.76     80.75 o
 -11   4   7      170.29      194.20     72.52 o
 -10   4   7      176.75      191.73     67.44 o
  -9   4   7      890.08      893.35     82.71 o
  -8   4   7        1.08       25.53     48.29 o
  -7   4   7     1091.17     1141.04     79.32 o
  -6   4   7      427.48      432.53     43.05 o
  -5   4   7     2946.80     3135.76     82.73 o
  -4   4   7      771.13      850.45     55.15 o
  -3   4   7     1449.59     1499.27     74.94 o
  -2   4   7     4688.43     4820.23    136.27 o
  -1   4   7       87.58      102.44     25.23 o
   0   4   7     6972.85     7184.22    262.87 o
   1   4   7      641.68      652.60     40.10 o
   2   4   7     3656.49     3832.82     79.64 o
   3   4   7     1776.71     2112.86     68.24 o
   4   4   7      183.76      201.28     44.82 o
   5   4   7     1605.53     1827.99    118.36 o
   6   4   7       92.01      234.84     69.54 o
   7   4   7      484.93      493.32     86.26 o
   8   4   7      329.92      328.98     92.21 o
 -13   5   7      240.07      197.49    138.89 o
 -12   5   7       22.49      -73.28     77.88 o
 -11   5   7       25.89      -13.47     68.97 o
 -10   5   7      770.70      763.38     83.99 o
  -9   5   7     1192.76     1035.74    115.40 o
  -8   5   7     1280.82     1073.35     86.58 o
  -7   5   7     6329.51     5812.36    126.31 o
  -6   5   7     8782.29     8309.75    129.37 o
  -5   5   7     4072.48     3783.51    134.22 o
  -4   5   7       38.47        5.10     27.17 o
  -3   5   7     2760.75     2685.62     65.26 o
  -2   5   7     5941.71     6193.15    120.73 o
  -1   5   7     4335.23     3943.78    109.60 o
   0   5   7     3591.50     3285.63     89.80 o
   1   5   7     8023.11     7652.10    188.65 o
   2   5   7     3934.50     3876.69    154.00 o
   3   5   7      246.05      288.92     38.12 o
   4   5   7       16.50       20.57     41.81 o
   5   5   7      191.47      105.90     50.97 o
   6   5   7      996.54      885.16     74.99 o
   7   5   7      903.34      647.43     91.22 o
   8   5   7      380.10      535.95    131.46 o
 -12   6   7      424.13      582.00     95.63 o
 -11   6   7       41.71       14.40     70.23 o
 -10   6   7      595.46      784.49    217.96 o
  -9   6   7      840.92     1096.01     89.44 o
  -8   6   7      433.58      455.66     54.53 o
  -7   6   7     2420.32     2549.91     84.60 o
  -6   6   7      624.48      668.59     52.31 o
  -5   6   7     3832.74     4094.11    120.50 o
  -4   6   7     3218.66     3397.70     77.12 o
  -3   6   7     1817.63     1910.09     58.49 o
  -2   6   7     4676.87     4738.50    177.81 o
  -1   6   7       82.61      136.36     28.98 o
   0   6   7     2801.46     3096.69     71.10 o
   1   6   7     4692.62     4701.15    117.61 o
   2   6   7      712.30      815.37     47.48 o
   3   6   7     2359.47     2759.69     76.66 o
   4   6   7        4.68       17.09     42.02 o
   5   6   7     1431.47     1568.59     85.88 o
   6   6   7      174.25      265.08     61.43 o
   7   6   7      463.66      731.85     80.22 o
 -12   7   7        2.87       11.56     84.60 o
 -11   7   7       50.99       23.32     74.26 o
 -10   7   7      132.39      119.40     56.35 o
  -9   7   7     2080.40     1984.66     91.15 o
  -8   7   7     3615.91     3347.94    260.14 o
  -7   7   7     5894.23     5540.64    313.74 o
  -6   7   7     1132.30     1012.72     65.17 o
  -5   7   7      259.58      188.08     33.15 o
  -4   7   7     2834.59     2976.09    103.19 o
  -3   7   7        2.23        6.72     26.34 o
  -2   7   7     9173.47     8793.77    135.46 o
  -1   7   7    16300.78    15944.40    279.90 o
   0   7   7     3068.48     2885.81     71.24 o
   1   7   7     3388.12     2995.94    109.15 o
   2   7   7     3164.99     3035.81     81.11 o
   3   7   7        3.47       35.77     35.06 o
   4   7   7      204.68      241.40     50.99 o
   5   7   7       24.87       39.28     55.62 o
   6   7   7     1798.60     1494.12     92.16 o
   7   7   7     1212.13     1192.64     89.45 o
 -12   8   7      241.81      292.02     94.94 o
 -11   8   7       24.31       61.87     78.85 o
 -10   8   7      693.75      811.46     96.04 o
  -9   8   7     1024.60     1141.69     79.75 o
  -8   8   7      357.63      361.99     51.85 o
  -7   8   7     1813.59     2016.58     81.97 o
  -6   8   7      543.33      546.50     44.77 o
  -5   8   7     2403.45     2653.19     72.56 o
  -4   8   7     2807.53     2940.57     71.35 o
  -3   8   7      565.92      565.86     39.90 o
  -2   8   7     5101.27     5043.62    174.39 o
  -1   8   7        2.31       31.26     28.62 o
   0   8   7     2662.53     3099.42     75.36 o
   1   8   7      177.95      269.85     36.97 o
   2   8   7      193.40      186.08     37.18 o
   3   8   7      287.19      420.87     46.17 o
   4   8   7       31.80       28.69     45.84 o
   5   8   7      248.92      253.85     58.50 o
   6   8   7        7.48       24.18     59.06 o
   7   8   7       79.79      178.79     89.45 o
 -12   9   7      109.61       50.42     94.92 o
 -11   9   7      522.41      588.68    148.12 o
 -10   9   7       12.41      -13.15     68.70 o
  -9   9   7     3555.48     3339.10    138.92 o
  -8   9   7     7008.71     6602.88    282.59 o
  -7   9   7     3103.13     2913.17    237.83 o
  -6   9   7      143.59       59.82     40.01 o
  -5   9   7       40.40      137.13     41.15 o
  -4   9   7     2990.65     3281.04    108.41 o
  -3   9   7     1746.14     2159.11    128.57 o
  -2   9   7     4227.47     4005.71     99.45 o
  -1   9   7    11974.97    12153.79    162.66 o
   0   9   7    10827.44    10145.11    197.05 o
   1   9   7     1974.78     1516.13     74.16 o
   2   9   7       36.77      -15.55     33.63 o
   3   9   7      204.13      239.34     42.72 o
   4   9   7      261.44      370.40     59.49 o
   5   9   7        1.89      -37.11     52.64 o
   6   9   7     1232.15     1283.28     90.68 o
   7   9   7     1052.19     1042.12    143.50 o
 -11  10   7        4.77      -73.99    183.24 o
 -10  10   7        0.34       22.98     71.52 o
  -9  10   7       29.93      107.58     68.60 o
  -8  10   7       16.77      -28.86     60.52 o
  -7  10   7       69.70       30.87     45.58 o
  -6  10   7        4.77        3.72     42.51 o
  -5  10   7       76.71       67.70     40.10 o
  -4  10   7        6.04       63.91     39.23 o
  -3  10   7      625.98      611.66     52.22 o
  -2  10   7        9.69       34.44     45.05 o
  -1  10   7     1267.52     1209.20     71.77 o
   0  10   7        5.90       20.28     38.84 o
   1  10   7        3.49        1.83     40.92 o
   2  10   7       30.82       30.90     46.93 o
   3  10   7       67.63      154.08     50.92 o
   4  10   7       53.84       74.62     53.59 o
   5  10   7      347.92      199.69     76.16 o
   6  10   7       61.68      128.14     83.11 o
 -11  11   7       47.29      165.37     90.63 o
 -10  11   7        0.50      -59.78     75.07 o
  -9  11   7     1483.73     1422.02    157.95 o
  -8  11   7     5268.53     5328.81    353.84 o
  -7  11   7     2485.42     2324.17     94.67 o
  -6  11   7       39.24      -30.00     42.86 o
  -5  11   7        1.40      -21.49     42.26 o
  -4  11   7     3261.31     3586.77    103.26 o
  -3  11   7      558.36      832.52     61.01 o
  -2  11   7     5555.66     5116.48    213.20 o
  -1  11   7    11029.06    11460.18    289.80 o
   0  11   7     4390.37     4022.90    108.56 o
   1  11   7      200.11       43.81     43.13 o
   2  11   7      190.91       65.65     46.76 o
   3  11   7      856.64     1047.76     74.63 o
   4  11   7     1175.68     1741.07     99.99 o
   5  11   7       88.49       26.41     71.98 o
   6  11   7     2385.90     2361.95    145.47 o
 -11  12   7       11.32       64.43     92.66 o
 -10  12   7        1.18       61.12     82.68 o
  -9  12   7        0.47      -21.54     70.81 o
  -8  12   7        0.08      -46.54     65.28 o
  -7  12   7        2.63        9.90     50.72 o
  -6  12   7       17.21       37.35     48.76 o
  -5  12   7      117.36       74.78     60.05 o
  -4  12   7      138.40      167.70     46.52 o
  -3  12   7       79.05      127.84     43.01 o
  -2  12   7       42.65       43.78     42.02 o
  -1  12   7        2.67        9.90     41.85 o
   0  12   7       16.60       82.51     45.15 o
   1  12   7       19.67      -21.83     46.02 o
   2  12   7       39.37       99.07     51.02 o
   3  12   7      153.77      193.08     56.86 o
   4  12   7       21.25      -74.88     56.80 o
   5  12   7      111.93       83.10     80.27 o
   6  12   7       83.88       95.12     93.43 o
 -10  13   7        6.33       69.95     87.27 o
  -9  13   7     1627.88     1774.55    267.74 o
  -8  13   7     3285.42     3355.55    121.28 o
  -7  13   7     1100.99      849.16     73.83 o
  -6  13   7      276.85       64.18     51.18 o
  -5  13   7      107.34       -3.07     48.21 o
  -4  13   7      366.26      549.94     60.44 o
  -3  13   7      526.12      813.27     65.24 o
  -2  13   7     1304.21     1222.57     78.84 o
  -1  13   7     8703.44     8838.37    156.09 o
   0  13   7     4568.78     4365.10    118.18 o
   1  13   7      149.63      -38.13     47.84 o
   2  13   7       46.68       30.01     50.63 o
   3  13   7     1016.86     1038.28     81.16 o
   4  13   7      595.63      961.54    126.44 o
   5  13   7      246.96      113.60    128.05 o
 -10  14   7       32.59       27.30    131.66 o
  -9  14   7      110.09       85.90    125.24 o
  -8  14   7       62.19      102.57     64.04 o
  -7  14   7      184.13      293.58     62.64 o
  -6  14   7       33.46       10.90     55.35 o
  -5  14   7      461.31      739.47     72.30 o
  -4  14   7      604.05      740.14    106.98 o
  -3  14   7      204.13      272.78     67.42 o
  -2  14   7      483.19      544.70     79.47 o
  -1  14   7       34.28       47.42     59.07 o
   0  14   7      445.13      734.75     87.00 o
   1  14   7      140.01      240.07     68.08 o
   2  14   7      776.43     1020.05     95.79 o
   3  14   7      471.70      653.34     95.12 o
   4  14   7       24.34      -32.04    100.35 o
   5  14   7      380.19      618.97    164.58 o
  -9  15   7      887.53     1085.00    166.99 o
  -8  15   7     2084.56     2128.26    199.10 o
  -7  15   7     1048.77      860.41    114.40 o
  -6  15   7      225.23      152.28     77.20 o
  -5  15   7      116.57       56.60     67.55 o
  -4  15   7      185.77      242.59     69.68 o
  -3  15   7      126.34      193.31     69.39 o
  -2  15   7      642.43      518.96     80.51 o
  -1  15   7     3884.21     3675.77    143.90 o
   0  15   7     3398.81     2989.46    137.54 o
   1  15   7      861.37      809.65     96.04 o
   2  15   7       88.52      -27.09     70.67 o
   3  15   7      112.02       31.75     81.08 o
   4  15   7      113.41      126.71     89.41 o
  -8  16   7       70.55      132.06    130.46 o
  -7  16   7     1400.53     2163.42    143.47 o
  -6  16   7       74.97      149.69     81.69 o
  -5  16   7     1674.73     2242.50    131.78 o
  -4  16   7     1075.49     1594.53    117.99 o
  -3  16   7      303.72      273.36     75.50 o
  -2  16   7     1214.47     1757.42    117.83 o
  -1  16   7       70.94      123.41    101.76 o
   0  16   7      285.52      353.59     79.05 o
   1  16   7      217.40      406.54     85.42 o
   2  16   7      159.99      209.51     79.97 o
   3  16   7      336.60      596.68    142.10 o
   4  16   7       29.47       82.94     98.18 o
  -8  17   7      491.73      359.26    145.71 o
  -7  17   7      603.79      521.29    103.59 o
  -6  17   7      919.48      865.73    106.97 o
  -5  17   7     1017.86      986.88    298.45 o
  -4  17   7        3.41      -16.88    127.45 o
  -3  17   7      435.78      389.55     81.59 o
  -2  17   7      780.58      681.67    135.07 o
  -1  17   7     1236.48     1159.58    106.15 o
   0  17   7      847.26      683.48     95.63 o
   1  17   7      456.83      285.90     86.14 o
   2  17   7      472.82      395.08     93.45 o
   3  17   7      449.14      516.00    104.68 o
  -7  18   7      303.97      548.95    177.82 o
  -6  18   7        3.38      -37.99     88.47 o
  -5  18   7      597.69      826.93    108.75 o
  -4  18   7      219.67      225.78     87.28 o
  -3  18   7      185.31       87.10     80.02 o
  -2  18   7      477.78      766.86     97.89 o
  -1  18   7       21.75        6.43     76.63 o
   0  18   7      336.07      661.73    103.94 o
   1  18   7       21.60       23.91     84.68 o
   2  18   7      153.77      248.87     97.64 o
  -5  19   7      669.95      666.38    106.29 o
  -4  19   7       80.39      106.33     90.24 o
  -3  19   7      595.90      862.05    164.78 o
  -2  19   7      234.09      174.95     87.40 o
  -1  19   7      165.33       77.24     85.82 o
   0  19   7      438.49      149.06     88.80 o
 -13   0   8      556.87      660.32    153.34 o
 -12   0   8      133.18      174.21    122.03 o
 -11   0   8      103.10      162.57    104.77 o
 -10   0   8      177.31       64.63     91.52 o
  -9   0   8     4318.28     4488.14    199.90 o
  -8   0   8      265.48      308.68     81.08 o
  -7   0   8    14810.39    14122.32    308.68 o
  -6   0   8    43228.93    41514.36    530.26 o
  -5   0   8     7798.92     7929.70    145.21 o
  -4   0   8       34.95        0.54     46.96 o
  -3   0   8      359.70      498.81     90.52 o
  -2   0   8     1578.14     1690.69     74.80 o
  -1   0   8     1525.75     1615.66    122.83 o
   0   0   8      501.51      465.63     81.89 o
   1   0   8     7805.66     7939.44    234.02 o
   2   0   8     6837.17     6861.66    228.80 o
   3   0   8     2569.92     2149.94    146.51 o
   4   0   8       84.37        9.23     73.06 o
   5   0   8      447.43      405.02    105.17 o
   6   0   8      629.99      899.55    138.49 o
   7   0   8      171.90      283.39    126.04 o
 -13   1   8      122.49       54.19     91.68 o
 -12   1   8       49.24      101.50     82.86 o
 -11   1   8       50.29      -19.47    101.56 o
 -10   1   8      278.27      316.95     74.62 o
  -9   1   8        2.61       37.87     53.49 o
  -8   1   8     1027.81      913.88     76.04 o
  -7   1   8     2447.30     2328.54    201.51 o
  -6   1   8      163.33      219.45     40.82 o
  -5   1   8     4038.04     4141.89     79.21 o
  -4   1   8     1196.96     1332.18     51.57 o
  -3   1   8      467.31      487.74     43.46 o
  -2   1   8      703.66      657.36     44.68 o
  -1   1   8      695.45      693.61     44.70 o
   0   1   8        9.29        9.74     31.99 o
   1   1   8      858.73      881.17    145.31 o
   2   1   8      247.33      246.69     55.33 o
   3   1   8       25.87      -15.86     47.68 o
   4   1   8       22.02       12.26     53.59 o
   5   1   8       23.72       62.26     61.02 o
   6   1   8       48.85        5.41     70.94 o
   7   1   8        2.27      -51.56     78.19 o
 -13   2   8      979.43     1073.37    121.44 o
 -12   2   8      682.83      681.79    154.34 o
 -11   2   8       23.76       21.88     68.54 o
 -10   2   8       95.91       82.87     65.97 o
  -9   2   8      903.22      909.23     83.56 o
  -8   2   8      173.33      130.63     78.68 o
  -7   2   8     4528.47     4398.46    129.27 o
  -6   2   8    10574.27    10115.86    144.51 o
  -5   2   8     2902.19     2922.35     85.52 o
  -4   2   8      192.30      195.49     30.59 o
  -3   2   8     2525.05     2643.20     75.00 o
  -2   2   8     5713.74     5631.45    353.78 o
  -1   2   8      269.87      337.78     38.57 o
   0   2   8     8734.70     8478.94    344.49 o
   1   2   8    20351.59    20829.39    237.37 o
   2   2   8     5312.60     5110.31    147.52 o
   3   2   8      317.80      172.35     55.60 o
   4   2   8        8.50        8.97     53.36 o
   5   2   8      828.64      807.82    180.43 o
   6   2   8      820.14     1009.48    100.61 o
   7   2   8       24.16      -75.53     78.76 o
 -13   3   8       33.11       38.15     92.35 o
 -12   3   8      132.88      254.94     87.52 o
 -11   3   8       51.78      119.86     73.04 o
 -10   3   8      706.99      873.87     91.79 o
  -9   3   8       80.93      102.74     58.43 o
  -8   3   8      317.31      377.46     59.85 o
  -7   3   8      357.07      342.65     48.05 o
  -6   3   8      134.49      148.04     70.22 o
  -5   3   8     2348.41     2321.07    145.07 o
  -4   3   8       28.56        6.10     30.15 o
  -3   3   8     1903.32     2105.39    159.33 o
  -2   3   8     2023.16     2111.97    112.16 o
  -1   3   8      780.06      915.63     67.94 o
   0   3   8     4169.17     4415.02    130.55 o
   1   3   8       78.20      123.57     37.72 o
   2   3   8     3265.26     3232.89     78.30 o
   3   3   8      211.37      168.27     55.32 o
   4   3   8      606.24      552.69     75.21 o
   5   3   8      357.26      304.74     72.23 o
   6   3   8        2.49      -94.66     67.96 o
   7   3   8      232.84      363.11     92.52 o
 -12   4   8      429.04      323.46     93.41 o
 -11   4   8      273.29      236.88     79.12 o
 -10   4   8       94.10       -9.61     62.85 o
  -9   4   8       51.37       34.16     70.45 o
  -8   4   8      216.20      203.59     45.45 o
  -7   4   8     5325.28     5249.08    114.50 o
  -6   4   8     8732.30     8636.73    189.40 o
  -5   4   8     6674.30     6664.70    136.59 o
  -4   4   8     3461.12     3391.54     85.94 o
  -3   4   8     1875.78     1854.47    107.94 o
  -2   4   8     3399.66     3562.13    120.57 o
  -1   4   8        5.03       12.14     26.74 o
   0   4   8     2935.41     2743.19     98.32 o
   1   4   8     7963.34     7546.16    238.36 o
   2   4   8     4865.90     4914.98     93.67 o
   3   4   8      831.94      857.83     63.73 o
   4   4   8      549.72      488.01     68.19 o
   5   4   8      423.78      410.70     77.73 o
   6   4   8      223.89      301.35     79.27 o
   7   4   8       70.42        7.21     82.50 o
 -12   5   8      259.56      324.69     94.70 o
 -11   5   8       31.52       36.24     73.94 o
 -10   5   8      670.70      784.30     88.62 o
  -9   5   8      146.51      161.48     49.35 o
  -8   5   8      838.63      922.67     64.19 o
  -7   5   8      659.50      698.77     57.58 o
  -6   5   8      137.92      169.57     40.39 o
  -5   5   8     3459.48     3758.12     94.52 o
  -4   5   8      161.36      193.81     37.43 o
  -3   5   8     3160.73     3081.75     98.74 o
  -2   5   8     1105.52     1203.80     55.42 o
  -1   5   8     1359.59     1653.94     65.88 o
   0   5   8     5798.01     6013.73    224.22 o
   1   5   8      240.11      201.73     35.33 o
   2   5   8     3260.32     3449.18    137.98 o
   3   5   8      412.53      511.07     56.93 o
   4   5   8     1215.63     1400.78    145.58 o
   5   5   8     1459.85     1435.44    111.93 o
   6   5   8       47.59       16.86     73.08 o
   7   5   8      437.85      658.49    100.27 o
 -12   6   8      339.20      324.20     95.03 o
 -11   6   8      399.77      468.63     88.41 o
 -10   6   8      330.22      305.71     64.66 o
  -9   6   8      148.81      148.93     50.57 o
  -8   6   8      500.80      587.13     58.15 o
  -7   6   8     3310.00     3056.41     95.22 o
  -6   6   8     4304.30     4255.98    121.90 o
  -5   6   8     9567.95     8920.15    241.37 o
  -4   6   8     6869.27     6429.73    206.09 o
  -3   6   8       55.18       10.10     28.68 o
  -2   6   8        1.57       -7.37     28.12 o
  -1   6   8       88.18      149.73     32.20 o
   0   6   8     1247.46     1228.65     57.00 o
   1   6   8     3046.28     2804.11     97.05 o
   2   6   8     2440.92     2283.92    115.70 o
   3   6   8     4763.57     4379.12    147.16 o
   4   6   8     2563.65     2350.95    101.83 o
   5   6   8       62.78       75.97     56.70 o
   6   6   8      201.04      177.50     85.90 o
   7   6   8      112.69       79.29     87.25 o
 -12   7   8      240.02      455.28    101.19 o
 -11   7   8      165.58      172.42     72.42 o
 -10   7   8     1072.27     1242.81     86.32 o
  -9   7   8      256.07      269.59     55.75 o
  -8   7   8     2467.16     2449.25     93.49 o
  -7   7   8     2836.00     2825.57     93.59 o
  -6   7   8      200.20      283.36     46.17 o
  -5   7   8     5277.77     5420.95    174.97 o
  -4   7   8      837.57      875.71     56.44 o
  -3   7   8     3604.07     3638.75     96.70 o
  -2   7   8     3005.77     3126.60    122.89 o
  -1   7   8       93.95      182.00     34.11 o
   0   7   8     1701.21     1891.11     93.11 o
   1   7   8      638.97      808.26     50.35 o
   2   7   8      482.17      604.75     48.42 o
   3   7   8      225.41      376.77     65.70 o
   4   7   8      352.69      369.61     58.77 o
   5   7   8      220.61      328.18     92.30 o
   6   7   8       16.17      -94.73     75.01 o
 -12   8   8     1053.18     1184.19    237.43 o
 -11   8   8     1319.55     1398.80    120.45 o
 -10   8   8      163.48      119.68     70.35 o
  -9   8   8     1024.00     1012.36    185.45 o
  -8   8   8     2207.61     2260.05    116.36 o
  -7   8   8      261.41      201.67     55.10 o
  -6   8   8       98.41      185.05     43.88 o
  -5   8   8     4537.60     4117.27     99.94 o
  -4   8   8    14622.64    14407.93    479.79 o
  -3   8   8     2205.80     2143.31     69.48 o
  -2   8   8        8.17      -37.49     30.18 o
  -1   8   8      766.64      899.15     54.47 o
   0   8   8     4816.70     4147.77    107.53 o
   1   8   8     2398.66     1986.54     82.04 o
   2   8   8     1240.65     1187.22     64.46 o
   3   8   8     2358.17     2415.07    127.00 o
   4   8   8     2311.73     2303.78    100.47 o
   5   8   8       62.30       58.93     60.81 o
   6   8   8      145.18      255.02     71.55 o
 -11   9   8       40.60      -16.38     82.45 o
 -10   9   8      110.91      206.72     92.32 o
  -9   9   8      212.71      239.60     72.64 o
  -8   9   8       64.12      121.33     64.57 o
  -7   9   8       29.01        3.66     60.21 o
  -6   9   8      399.46      387.63     55.28 o
  -5   9   8      336.89      482.09     53.22 o
  -4   9   8      340.54      357.36     50.79 o
  -3   9   8     1901.07     1886.41     91.25 o
  -2   9   8        4.61       -4.63     39.51 o
  -1   9   8      804.68      860.55     61.22 o
   0   9   8      548.37      732.96     60.13 o
   1   9   8        2.21       35.51     42.94 o
   2   9   8      923.49     1007.29     69.96 o
   3   9   8      199.72      370.98     59.80 o
   4   9   8      265.55      290.81     75.83 o
   5   9   8      221.10      437.55    178.43 o
   6   9   8        1.69      -11.47     84.38 o
 -11  10   8     1301.01     1439.85    167.39 o
 -10  10   8      240.32      194.93     83.09 o
  -9  10   8     1033.03     1204.72    104.03 o
  -8  10   8     1629.65     1745.66    113.21 o
  -7  10   8      458.28      293.59     68.66 o
  -6  10   8      518.05      353.12     54.95 o
  -5  10   8     5681.07     5071.90    194.59 o
  -4  10   8    12758.88    12876.72    432.75 o
  -3  10   8     3446.81     3815.53    133.27 o
  -2  10   8      529.13      671.03     58.40 o
  -1  10   8     2494.31     2850.87    121.78 o
   0  10   8      432.90      413.24     73.46 o
   1  10   8       15.95      106.44     48.12 o
   2  10   8      907.50      727.82     81.54 o
   3  10   8     4136.59     4314.40    196.87 o
   4  10   8     2658.24     2740.20    263.72 o
   5  10   8        0.56       25.09     78.49 o
   6  10   8      288.09      443.55     99.60 o
 -11  11   8       29.00      149.72    147.52 o
 -10  11   8       39.91       24.80     79.61 o
  -9  11   8        0.18       43.16     71.66 o
  -8  11   8        0.29        3.82     68.80 o
  -7  11   8       13.02      -16.05     51.13 o
  -6  11   8        4.35       -9.38     46.44 o
  -5  11   8       17.11       -9.21     45.23 o
  -4  11   8      293.27      306.08     53.77 o
  -3  11   8       57.53       24.43     44.50 o
  -2  11   8       74.36      105.63     44.56 o
  -1  11   8      116.86      120.21     46.27 o
   0  11   8       28.13      -24.13     45.00 o
   1  11   8        2.53        5.40     55.68 o
   2  11   8       92.10      150.35     55.63 o
   3  11   8        2.28      -11.35     54.51 o
   4  11   8      152.39      183.45     81.16 o
   5  11   8       67.72      122.81     85.93 o
 -10  12   8      315.70      271.74     90.51 o
  -9  12   8      150.75      169.29    146.92 o
  -8  12   8      852.18     1130.20    131.26 o
  -7  12   8      117.41       38.74     54.87 o
  -6  12   8      254.30      101.60     52.97 o
  -5  12   8     3393.73     3063.83    106.96 o
  -4  12   8     6121.36     6139.76    214.53 o
  -3  12   8     1113.63     1118.72     76.56 o
  -2  12   8     1338.46     1578.50    109.71 o
  -1  12   8     1699.07     2059.51     92.91 o
   0  12   8      460.14      430.00     58.18 o
   1  12   8        2.07       16.91     51.66 o
   2  12   8     1244.43     1117.50     81.26 o
   3  12   8     4783.16     5006.75    139.42 o
   4  12   8     1951.93     2027.32    231.41 o
   5  12   8        2.50      -15.42     87.54 o
 -10  13   8        0.16      -46.16     90.76 o
  -9  13   8        1.04       41.94     84.87 o
  -8  13   8       49.23       79.16     77.46 o
  -7  13   8       51.98       82.27     57.54 o
  -6  13   8        1.77      -19.13     53.84 o
  -5  13   8      244.80      343.12     60.80 o
  -4  13   8        2.86        2.04     49.28 o
  -3  13   8      356.71      451.18     65.00 o
  -2  13   8        4.80      -41.15     47.43 o
  -1  13   8      303.00      380.90     60.05 o
   0  13   8      351.32      319.22     60.44 o
   1  13   8        2.88      -32.60     53.76 o
   2  13   8      602.89      782.65     86.78 o
   3  13   8      236.21      258.67     68.70 o
   4  13   8      149.21      177.00     88.73 o
  -9  14   8      371.32      454.26     97.20 o
  -8  14   8      691.96      830.41     86.03 o
  -7  14   8      412.50      145.74     65.34 o
  -6  14   8      323.27      149.10     61.49 o
  -5  14   8     1735.26     1541.17     95.63 o
  -4  14   8     5294.03     4992.45    193.99 o
  -3  14   8     3390.24     3457.70    118.25 o
  -2  14   8       99.26      142.56     54.98 o
  -1  14   8     1338.23     1582.62    204.32 o
   0  14   8      390.97      292.93     74.35 o
   1  14   8       66.74      -80.47     70.39 o
   2  14   8      639.71      441.41    128.05 o
   3  14   8     1778.36     1921.93    147.52 o
   4  14   8      562.74      806.03    172.20 o
  -9  15   8       96.96       76.27    135.68 o
  -8  15   8      537.92      742.54    106.86 o
  -7  15   8      293.48      527.94     94.61 o
  -6  15   8      293.14      258.35     82.26 o
  -5  15   8      828.13     1174.79    106.30 o
  -4  15   8       42.92       18.01     69.46 o
  -3  15   8      495.23      797.42     90.96 o
  -2  15   8      489.88      896.15    119.02 o
  -1  15   8      151.72      218.79     75.84 o
   0  15   8      891.92     1258.49    108.86 o
   1  15   8        1.07      -51.75     75.64 o
   2  15   8      520.90      805.78    104.72 o
   3  15   8      184.70      257.45     93.75 o
  -8  16   8      119.98      130.27     97.27 o
  -7  16   8      345.45      350.95     93.91 o
  -6  16   8      653.88      567.44     93.81 o
  -5  16   8     1011.34      824.77    100.48 o
  -4  16   8      896.70      905.70     97.35 o
  -3  16   8     1070.91      855.48     98.22 o
  -2  16   8       17.81      108.17     73.92 o
  -1  16   8      474.26      603.82     89.69 o
   0  16   8      263.50      251.73     83.86 o
   1  16   8      410.86      393.35     91.00 o
   2  16   8     1190.56      894.99    112.91 o
  -7  17   8      509.73      706.96    110.41 o
  -6  17   8      166.05      217.96     94.51 o
  -5  17   8     1073.64     1494.56    128.43 o
  -4  17   8       56.22       30.62     80.47 o
  -3  17   8      482.29      661.24     97.34 o
  -2  17   8      234.84      406.80     88.90 o
  -1  17   8      102.68      191.37     80.73 o
   0  17   8      317.63      574.60    102.89 o
   1  17   8       13.71      -58.33     84.51 o
  -6  18   8     1532.35     1461.13    135.65 o
  -5  18   8     1082.14     1027.84    118.98 o
  -4  18   8      146.01       64.43     87.03 o
  -3  18   8       39.80        3.97     80.59 o
  -2  18   8       44.94       40.83     85.57 o
  -1  18   8       10.57       77.11     86.00 o
   0  18   8       44.41      -11.07     88.25 o
  -3  19   8      254.84      506.46    124.64 o
 -12   1   9        6.75      179.39     85.23 o
 -11   1   9       80.23      153.13     74.06 o
 -10   1   9     3735.84     3687.63    143.91 o
  -9   1   9     7541.05     7236.62    182.22 o
  -8   1   9      154.68      214.56     65.23 o
  -7   1   9     2128.77     2141.47     84.06 o
  -6   1   9     3442.91     3481.35     81.17 o
  -5   1   9       67.86       76.46     30.39 o
  -4   1   9      536.34      643.13     50.68 o
  -3   1   9     9772.19     9930.68    577.48 o
  -2   1   9    15522.96    14376.67    216.71 o
  -1   1   9     6412.62     6455.00    151.85 o
   0   1   9       43.23       21.90     46.66 o
   1   1   9     3138.64     3145.71    137.28 o
   2   1   9     1026.57     1016.76     85.64 o
   3   1   9       49.69      -71.02     53.92 o
   4   1   9      796.63      706.97     84.72 o
   5   1   9     2858.88     2865.64    139.50 o
   6   1   9     1139.19     1476.95    126.02 o
 -12   2   9       10.72      -19.87     83.15 o
 -11   2   9      107.24      102.03     74.26 o
 -10   2   9      502.17      526.65    127.25 o
  -9   2   9       54.90       89.36     60.46 o
  -8   2   9      716.51      898.47     79.26 o
  -7   2   9      300.49      243.83     45.94 o
  -6   2   9      651.20      581.41     55.08 o
  -5   2   9     2430.13     2482.26    108.80 o
  -4   2   9      158.78      158.04     38.22 o
  -3   2   9     1830.25     2000.69     93.55 o
  -2   2   9      580.39      576.47     49.86 o
  -1   2   9      647.81      723.82     67.25 o
   0   2   9     1967.36     1820.70    101.36 o
   1   2   9      234.67      220.43     56.76 o
   2   2   9      372.07      503.50     67.36 o
   3   2   9        3.76       35.18     55.27 o
   4   2   9       45.20       62.61     63.66 o
   5   2   9        2.93       13.25     70.96 o
   6   2   9       21.16       77.43     80.71 o
 -12   3   9      310.70      177.79     86.37 o
 -11   3   9      511.69      488.01    125.84 o
 -10   3   9     1761.51     1512.78    108.00 o
  -9   3   9     3459.51     3158.02    130.97 o
  -8   3   9      399.36      319.01     52.57 o
  -7   3   9      356.94      385.95     49.73 o
  -6   3   9     1233.67     1364.94     73.89 o
  -5   3   9      403.70      416.23     45.44 o
  -4   3   9     2251.96     2333.98     78.48 o
  -3   3   9    12245.70    12262.81    922.71 o
  -2   3   9    13259.39    13786.42    587.66 o
  -1   3   9     2173.42     2227.25     78.83 o
   0   3   9      628.30      585.52     65.08 o
   1   3   9     1273.28     1335.05    233.82 o
   2   3   9       25.48       27.03     53.19 o
   3   3   9       27.40       66.75     58.79 o
   4   3   9     1152.55     1032.83     95.22 o
   5   3   9     3113.65     2911.38    278.98 o
   6   3   9     1236.03     1392.17    122.39 o
 -12   4   9       78.09       41.15     83.07 o
 -11   4   9      118.71      101.19     76.21 o
 -10   4   9      470.64      574.29     79.09 o
  -9   4   9      134.55      141.32     51.57 o
  -8   4   9      514.77      535.26     58.67 o
  -7   4   9        0.33       -0.60     41.37 o
  -6   4   9      913.26     1107.88     66.08 o
  -5   4   9      698.07      743.13     78.84 o
  -4   4   9     1621.27     1695.56     73.12 o
  -3   4   9     3120.38     3262.17     89.15 o
  -2   4   9        6.43       -0.95     35.47 o
  -1   4   9     2890.84     3037.69    203.10 o
   0   4   9     1129.42     1128.36     59.13 o
   1   4   9     2192.49     2156.22     84.80 o
   2   4   9     1818.63     1871.74    104.83 o
   3   4   9       68.52       99.71     62.57 o
   4   4   9     1275.31     1529.11    109.56 o
   5   4   9      293.41      366.44     85.57 o
   6   4   9      178.83      211.04     85.26 o
 -12   5   9       86.97       17.99     85.26 o
 -11   5   9      964.81      923.33    116.58 o
 -10   5   9     1957.94     1879.46    165.56 o
  -9   5   9     1669.22     1578.29     86.11 o
  -8   5   9      594.95      624.64     61.42 o
  -7   5   9       85.71       58.69     44.02 o
  -6   5   9     1691.55     1700.40     77.89 o
  -5   5   9     3203.45     3117.91     91.74 o
  -4   5   9     2864.73     2661.54     84.93 o
  -3   5   9     3785.57     3546.28     94.56 o
  -2   5   9     5990.97     5899.15    146.55 o
  -1   5   9     2666.15     2753.84     75.19 o
   0   5   9      343.53      341.06     41.11 o
   1   5   9       87.25       36.14     36.87 o
   2   5   9     1331.55     1320.02    104.97 o
   3   5   9     1538.93     1347.57    103.96 o
   4   5   9     1239.32     1082.61     96.59 o
   5   5   9     1050.86      857.04    102.58 o
   6   5   9      362.77      337.35     91.88 o
 -12   6   9      103.34      113.90     75.45 o
 -11   6   9      263.13      216.15     67.06 o
 -10   6   9      731.76      781.40     73.94 o
  -9   6   9       80.62      110.98     52.06 o
  -8   6   9     1679.36     1825.95     89.87 o
  -7   6   9      172.49      198.69     47.49 o
  -6   6   9     1653.34     1803.38     79.97 o
  -5   6   9     2489.79     2748.09     89.46 o
  -4   6   9      121.95      163.25     41.18 o
  -3   6   9     5102.39     5492.36    208.20 o
  -2   6   9      108.55      144.58     36.18 o
  -1   6   9     2771.07     2903.36    133.90 o
   0   6   9     1101.30     1175.61     60.75 o
   1   6   9      825.42      831.65     64.33 o
   2   6   9     1376.00     1574.89     80.94 o
   3   6   9       85.57       88.14     63.95 o
   4   6   9      894.14     1193.14    101.51 o
   5   6   9       60.71       47.71     76.77 o
   6   6   9      136.74      116.50     88.41 o
 -12   7   9      420.40      463.81    103.54 o
 -11   7   9     1392.77     1440.26    121.77 o
 -10   7   9     1167.29     1122.74     83.66 o
  -9   7   9      182.68       73.13     55.38 o
  -8   7   9      789.72      782.84     67.84 o
  -7   7   9      649.74      707.44     62.65 o
  -6   7   9      423.65      459.37     57.94 o
  -5   7   9     6504.59     6215.06    122.85 o
  -4   7   9     3219.17     3229.67     82.15 o
  -3   7   9     2486.72     2239.94     78.80 o
  -2   7   9     6762.89     6288.80    173.80 o
  -1   7   9      378.45      329.75     41.23 o
   0   7   9      206.13      246.84     40.63 o
   1   7   9      598.18      748.33     53.48 o
   2   7   9      867.84      852.20     57.87 o
   3   7   9     2642.91     2803.83    126.40 o
   4   7   9     1508.27     1461.93    112.80 o
   5   7   9      215.07      109.87     80.88 o
 -11   8   9      314.68      446.15    146.31 o
 -10   8   9      473.00      357.09     85.15 o
  -9   8   9       57.28       99.33     67.54 o
  -8   8   9     1598.28     1763.66    109.63 o
  -7   8   9       62.18       61.65     58.30 o
  -6   8   9     1703.38     1973.84    108.10 o
  -5   8   9      629.28      775.12     88.75 o
  -4   8   9      415.70      458.71     44.82 o
  -3   8   9     1232.87     1261.16     64.22 o
  -2   8   9      394.12      466.52     45.68 o
  -1   8   9      190.73      252.22     40.02 o
   0   8   9     1121.42     1122.44     61.95 o
   1   8   9      292.18      272.93     48.96 o
   2   8   9      521.92      634.29     90.29 o
   3   8   9        0.05       10.71     55.67 o
   4   8   9      262.39      410.87     67.50 o
   5   8   9       77.16       51.18     82.17 o
 -11   9   9     1658.11     1758.47    135.94 o
 -10   9   9      302.77      277.77     84.02 o
  -9   9   9       80.92      159.19     73.95 o
  -8   9   9      384.63      350.92     74.22 o
  -7   9   9     1943.45     2418.13    132.26 o
  -6   9   9        5.19       20.47     57.34 o
  -5   9   9     4960.76     4707.85    120.66 o
  -4   9   9     9971.67     9677.76    265.05 o
  -3   9   9     4697.74     4186.50    114.56 o
  -2   9   9      146.50       -8.58     43.63 o
  -1   9   9       66.06       56.95     44.30 o
   0   9   9      866.29      913.23     65.76 o
   1   9   9      742.16     1036.99     72.79 o
   2   9   9      707.46      692.52     81.10 o
   3   9   9     2955.35     3198.63    178.22 o
   4   9   9      994.68      933.50    199.30 o
   5   9   9      406.45      284.20    129.65 o
 -11  10   9        0.44      -63.09     86.14 o
 -10  10   9        3.99       35.81     82.56 o
  -9  10   9       16.46       93.99     76.45 o
  -8  10   9      106.09       62.15     69.39 o
  -7  10   9        2.08       57.31     64.93 o
  -6  10   9      452.34      431.67     60.01 o
  -5  10   9       53.98       56.91     49.89 o
  -4  10   9      169.37      198.68     51.81 o
  -3  10   9       38.16       31.96     44.96 o
  -2  10   9      185.15      114.98     48.74 o
  -1  10   9       94.98      153.09     50.17 o
   0  10   9       93.48      115.33     49.01 o
   1  10   9      134.99      124.65     52.45 o
   2  10   9      189.98      252.28     60.24 o
   3  10   9       95.00       96.07     77.01 o
   4  10   9      504.64      690.14    103.02 o
   5  10   9       17.31       19.08     92.44 o
 -10  11   9      367.16      257.99     89.12 o
  -9  11   9        1.68       85.59     78.11 o
  -8  11   9      413.15      409.27    123.03 o
  -7  11   9     1318.35     1420.54    138.08 o
  -6  11   9       20.93      -50.43     60.61 o
  -5  11   9     4451.33     4291.99    184.24 o
  -4  11   9     5828.45     5598.85    218.08 o
  -3  11   9     1646.60     1310.35     85.53 o
  -2  11   9      243.25       15.57     47.34 o
  -1  11   9      567.66      422.64     59.76 o
   0  11   9     1754.84     2166.36    123.56 o
   1  11   9      546.42      804.29     72.09 o
   2  11   9     1242.31     1283.96     88.01 o
   3  11   9     3487.69     3870.73    211.14 o
   4  11   9     1049.85      950.80    114.90 o
 -10  12   9       10.60      103.78     93.20 o
  -9  12   9        0.22       -6.67     84.40 o
  -8  12   9       53.30       85.80     79.14 o
  -7  12   9       28.78       31.42     57.50 o
  -6  12   9       25.23       61.61     56.71 o
  -5  12   9      118.05       12.13     52.97 o
  -4  12   9       32.03      -36.79     50.13 o
  -3  12   9       29.39       21.22     50.49 o
  -2  12   9       22.39       40.53     50.31 o
  -1  12   9      100.44       95.47     52.59 o
   0  12   9      160.58       26.54     54.15 o
   1  12   9        6.12       -5.73     55.76 o
   2  12   9      167.70      317.87     67.77 o
   3  12   9        0.94       28.12     83.91 o
   4  12   9       29.99      -49.04     91.84 o
  -9  13   9       41.94       -9.49    128.05 o
  -8  13   9      140.58       90.75     80.75 o
  -7  13   9      511.54      811.42     79.58 o
  -6  13   9       11.40       49.97     58.87 o
  -5  13   9     2175.48     2319.27    103.98 o
  -4  13   9     4983.64     5278.87    139.04 o
  -3  13   9     2126.16     1861.55     98.06 o
  -2  13   9       26.98       31.89     52.55 o
  -1  13   9      233.02       93.31     58.81 o
   0  13   9     1716.29     1865.34    124.04 o
   1  13   9      248.09      421.44     70.03 o
   2  13   9     1322.62     1257.12     92.06 o
   3  13   9     2041.10     2183.74    191.99 o
  -9  14   9       42.56       48.67    110.59 o
  -8  14   9      255.44      580.81    104.13 o
  -7  14   9        1.98       49.42     67.79 o
  -6  14   9      107.65      187.57     65.40 o
  -5  14   9      190.09      203.59     66.02 o
  -4  14   9        3.52       -8.71     57.69 o
  -3  14   9      391.05      661.98     73.98 o
  -2  14   9        3.89      -41.84     55.55 o
  -1  14   9      766.72      995.40     82.19 o
   0  14   9      193.45      258.38     82.91 o
   1  14   9      339.00      360.29    136.88 o
   2  14   9      346.00      648.66    106.40 o
   3  14   9        6.89      131.24     97.27 o
  -8  15   9       64.85       20.30     94.66 o
  -7  15   9      232.79      322.86     97.80 o
  -6  15   9        7.29       -4.64     78.33 o
  -5  15   9     1197.13     1178.38    111.39 o
  -4  15   9     3147.16     3008.52    148.28 o
  -3  15   9     1734.57     1447.29    119.79 o
  -2  15   9      124.02       31.51     71.37 o
  -1  15   9      164.24       37.24     72.94 o
   0  15   9      444.73      412.43     90.70 o
   1  15   9        4.39       30.75     83.90 o
   2  15   9      311.77      400.23    101.33 o
  -7  16   9       70.56      130.41     95.23 o
  -6  16   9      571.82      769.20    110.67 o
  -5  16   9      468.15      730.01    104.59 o
  -4  16   9       51.00       22.25     79.46 o
  -3  16   9      554.97      828.94    101.73 o
  -2  16   9       22.93       -7.29     76.92 o
  -1  16   9      327.93      493.59     94.19 o
   0  16   9      359.51      518.74    101.12 o
   1  16   9        0.27      -68.88     87.35 o
  -6  17   9      232.47      270.47     96.35 o
  -5  17   9      340.37      187.70    102.76 o
  -4  17   9      501.50      430.56     95.53 o
  -3  17   9      734.38      630.61    123.23 o
  -2  17   9      604.80      436.27     94.81 o
  -1  17   9      805.86      747.83    106.35 o
   0  17   9      192.21      190.60     98.77 o
 -12   0  10      801.05     1015.96    156.15 o
 -11   0  10       81.45       48.17    108.38 o
 -10   0  10     5156.64     4952.97    237.23 o
  -9   0  10     5953.23     5981.77    246.87 o
  -8   0  10      227.06      225.47     62.94 o
  -7   0  10      125.11       49.62    111.19 o
  -6   0  10      113.87      106.37     74.66 o
  -5   0  10     2553.92     2162.78    147.32 o
  -4   0  10        0.91      -45.36     65.03 o
  -3   0  10     5370.09     5171.73    205.12 o
  -2   0  10     6512.92     6269.58    221.18 o
  -1   0  10     7118.48     6428.54    225.99 o
   0   0  10     1008.37     1011.55    118.82 o
   1   0  10      145.62      140.09     76.67 o
   2   0  10     1984.50     1979.74    155.34 o
   3   0  10      459.63      573.61    112.80 o
   4   0  10     1100.54     1297.75    158.56 o
   5   0  10     1766.27     1906.69    189.87 o
 -12   1  10        0.44      -18.16     83.55 o
 -11   1  10      149.87      115.67    115.00 o
 -10   1  10      253.55      320.05     80.46 o
  -9   1  10      305.87      329.22     74.96 o
  -8   1  10      693.99      613.53     62.70 o
  -7   1  10        7.43        7.02     45.15 o
  -6   1  10      384.55      442.53     52.51 o
  -5   1  10      571.18      565.29     65.80 o
  -4   1  10       31.69       60.91     50.00 o
  -3   1  10       36.45       66.38     51.23 o
  -2   1  10       14.59       60.52     49.76 o
  -1   1  10       30.82       87.42     50.59 o
   0   1  10       20.59       39.47     51.20 o
   1   1  10        4.66        3.53     53.07 o
   2   1  10       31.52       42.23     58.09 o
   3   1  10       34.33       26.82     61.72 o
   4   1  10       11.87      -61.32     69.11 o
   5   1  10       10.38       17.16     79.44 o
 -12   2  10       68.36      139.18    156.35 o
 -11   2  10      284.91      297.61    102.36 o
 -10   2  10     3394.07     3405.42    148.02 o
  -9   2  10     3567.76     3781.28    118.16 o
  -8   2  10      526.39      598.10     85.53 o
  -7   2  10      910.75      874.38     68.73 o
  -6   2  10     2583.02     2342.63     85.23 o
  -5   2  10     3328.39     3248.26    124.62 o
  -4   2  10       11.42        8.24     48.30 o
  -3   2  10     7828.72     7666.66    285.80 o
  -2   2  10    10981.30    10830.66    281.59 o
  -1   2  10     3249.76     3061.32    126.24 o
   0   2  10        3.47      -19.40     50.75 o
   1   2  10      590.46      514.55     71.80 o
   2   2  10     2375.47     2426.00    137.68 o
   3   2  10      334.73      413.27     75.49 o
   4   2  10      615.10      443.35     87.22 o
   5   2  10     1494.52     1524.77    220.17 o
 -12   3  10       23.51      -40.89     83.44 o
 -11   3  10      252.66      351.98     96.14 o
 -10   3  10       67.05       96.12     60.10 o
  -9   3  10      664.31      773.41     71.67 o
  -8   3  10      334.74      432.72     59.57 o
  -7   3  10       45.00      -16.58     44.43 o
  -6   3  10     1503.36     1515.40     76.82 o
  -5   3  10      467.93      416.02     51.54 o
  -4   3  10     2005.98     1941.59     80.86 o
  -3   3  10     2343.89     2421.41    128.04 o
  -2   3  10      363.90      386.70     61.58 o
  -1   3  10     1741.93     1750.49    102.54 o
   0   3  10       11.34        3.63     51.92 o
   1   3  10     1546.44     1597.90     99.55 o
   2   3  10      202.29      160.22     66.48 o
   3   3  10      199.66      212.42    104.97 o
   4   3  10      165.64      179.99    114.60 o
   5   3  10        1.63      190.31     83.36 o
 -12   4  10       37.14       89.65     73.27 o
 -11   4  10      143.13      116.80     66.12 o
 -10   4  10     1024.17      927.45     94.66 o
  -9   4  10     2175.78     2129.36    100.53 o
  -8   4  10     1925.76     1943.56     95.98 o
  -7   4  10      733.87      699.87    103.75 o
  -6   4  10     1639.72     1629.79     90.24 o
  -5   4  10      560.71      661.68     64.39 o
  -4   4  10      825.85      932.96     64.65 o
  -3   4  10     4721.44     4741.47    214.40 o
  -2   4  10     5942.57     6171.23    122.51 o
  -1   4  10     2293.38     2101.79    210.54 o
   0   4  10     1027.47      932.27     82.59 o
   1   4  10      859.86      804.96     82.03 o
   2   4  10      975.20     1026.84    149.93 o
   3   4  10      266.24      277.62     75.99 o
   4   4  10      725.34      739.84     94.50 o
   5   4  10      991.68     1059.54    114.47 o
 -12   5  10        1.14       40.13     75.67 o
 -11   5  10      154.31       97.46     65.06 o
 -10   5  10      113.93      129.23     61.72 o
  -9   5  10      442.65      567.45     69.75 o
  -8   5  10      178.65      197.08     53.98 o
  -7   5  10      147.48      118.94     48.54 o
  -6   5  10     1335.57     1454.63     77.14 o
  -5   5  10      130.86      105.08     43.29 o
  -4   5  10     3137.25     3296.90    238.58 o
  -3   5  10      761.16      914.06     84.57 o
  -2   5  10     2005.55     2106.80     86.56 o
  -1   5  10     2179.20     2269.09     87.45 o
   0   5  10       13.95      -12.65     53.61 o
   1   5  10     3499.42     3428.06    134.53 o
   2   5  10      390.68      424.85     76.52 o
   3   5  10      613.64      640.18    134.07 o
   4   5  10      832.71      720.65     99.63 o
   5   5  10        3.46      -28.78     85.48 o
 -12   6  10        0.82        0.05     74.62 o
 -11   6  10      476.53      448.68     76.21 o
 -10   6  10      686.29      602.65     74.77 o
  -9   6  10     1905.75     1853.67    186.00 o
  -8   6  10     3521.83     3511.61    129.08 o
  -7   6  10      707.21      838.79     66.39 o
  -6   6  10       62.85       36.27     46.03 o
  -5   6  10      209.76      246.02     49.02 o
  -4   6  10        3.01       -9.37     42.63 o
  -3   6  10     1645.10     1603.39     90.69 o
  -2   6  10     2575.26     2489.91     78.58 o
  -1   6  10     4425.67     4253.36    150.12 o
   0   6  10     5206.49     4738.10    112.89 o
   1   6  10     1139.15     1021.81     73.21 o
   2   6  10        6.41       11.65     63.64 o
   3   6  10      145.82       76.00     71.52 o
   4   6  10      179.21      104.51     79.66 o
   5   6  10      218.99      211.67     92.11 o
 -11   7  10      758.21      809.05    108.11 o
 -10   7  10      196.38      135.44     79.33 o
  -9   7  10      994.09     1108.91    102.04 o
  -8   7  10     1433.88     1683.75     92.63 o
  -7   7  10       88.51       88.94     49.80 o
  -6   7  10     2583.36     2778.78     97.46 o
  -5   7  10      419.79      360.92     53.70 o
  -4   7  10      548.42      675.40     60.22 o
  -3   7  10     1674.43     1975.87     76.43 o
  -2   7  10       36.39      -27.14     37.07 o
  -1   7  10     1152.22     1224.71     66.36 o
   0   7  10        2.31       10.32     40.21 o
   1   7  10      509.09      605.36     62.84 o
   2   7  10      102.38      194.08     70.84 o
   3   7  10      149.10      149.05     76.21 o
   4   7  10      147.04      253.96     93.13 o
 -11   8  10      428.78      504.60    101.69 o
 -10   8  10        1.75      -22.56     79.38 o
  -9   8  10      245.90      220.41     75.02 o
  -8   8  10     4761.44     4594.75    262.32 o
  -7   8  10     4196.30     4179.29    149.25 o
  -6   8  10     1036.96     1008.36     88.27 o
  -5   8  10       14.68       42.13     61.42 o
  -4   8  10     1246.88     1298.31     82.60 o
  -3   8  10     1446.10     1196.29     78.99 o
  -2   8  10      984.18      863.73     76.33 o
  -1   8  10     1623.41     1440.28     80.66 o
   0   8  10     4224.87     4082.91    231.09 o
   1   8  10     1535.14     1556.94     89.55 o
   2   8  10       12.47      -60.21    101.15 o
   3   8  10       72.43       10.44    105.17 o
   4   8  10       86.72       43.35    114.40 o
 -11   9  10      125.12       53.37     90.50 o
 -10   9  10        1.69      -63.17     93.33 o
  -9   9  10      200.58      245.35     82.72 o
  -8   9  10       37.66      102.10     75.88 o
  -7   9  10      376.03      388.37     79.19 o
  -6   9  10      421.93      449.03     80.18 o
  -5   9  10       74.08       69.05     51.37 o
  -4   9  10      407.53      434.37     59.49 o
  -3   9  10      825.41      874.90     71.39 o
  -2   9  10       62.76       16.67     47.42 o
  -1   9  10      750.23      807.79     83.87 o
   0   9  10       11.82       57.16     51.77 o
   1   9  10      671.05      689.54     69.01 o
   2   9  10      214.53      246.27     85.72 o
   3   9  10       45.86       64.23    109.99 o
   4   9  10       80.56       72.25    126.84 o
 -10  10  10       24.78      125.16    120.02 o
  -9  10  10      184.61      129.17     80.61 o
  -8  10  10     3487.68     3401.66    147.63 o
  -7  10  10     3573.68     3720.65    147.23 o
  -6  10  10      241.54      229.91     76.86 o
  -5  10  10     1346.60     1512.61     89.19 o
  -4  10  10     2188.78     2218.70    100.73 o
  -3  10  10      110.40       39.09     50.65 o
  -2  10  10       17.87      -19.67     48.82 o
  -1  10  10     2202.25     1934.53     93.77 o
   0  10  10     6164.18     6006.81    219.91 o
   1  10  10     1368.69     1269.71     86.53 o
   2  10  10       51.59      -22.43     65.35 o
   3  10  10      200.31      180.83     90.64 o
 -10  11  10        0.43     -108.92     90.97 o
  -9  11  10       16.03      -89.76     82.45 o
  -8  11  10       45.24        3.55     78.04 o
  -7  11  10       76.14       62.52     75.34 o
  -6  11  10       13.16       -9.81     66.56 o
  -5  11  10      281.82      251.88     59.90 o
  -4  11  10        8.80       59.56     54.06 o
  -3  11  10      395.31      416.30     63.31 o
  -2  11  10      165.86      170.00     56.60 o
  -1  11  10        7.21      113.93     55.73 o
   0  11  10      123.62       79.31     57.74 o
   1  11  10       62.98       24.79     60.76 o
   2  11  10        0.53       65.08     66.87 o
   3  11  10       22.89       24.17     88.68 o
  -9  12  10      504.79      428.83    100.47 o
  -8  12  10     1794.46     1804.62    131.09 o
  -7  12  10     2337.83     2611.11    141.92 o
  -6  12  10      143.32       60.78     60.74 o
  -5  12  10      312.27      559.76     73.08 o
  -4  12  10       91.88       89.46     56.32 o
  -3  12  10       60.78      130.14     59.39 o
  -2  12  10      117.09       91.69     57.90 o
  -1  12  10     3720.65     3527.09    120.80 o
   0  12  10     5330.95     5496.67    168.46 o
   1  12  10      832.65      870.96     83.46 o
   2  12  10      356.73      359.60     91.67 o
  -9  13  10        1.98      -30.63     92.39 o
  -8  13  10        2.05      -63.22     86.27 o
  -7  13  10       19.43       42.15     99.25 o
  -6  13  10        0.61      -53.78     62.77 o
  -5  13  10       51.16       42.50     60.20 o
  -4  13  10      182.76      239.60     96.87 o
  -3  13  10        0.90      -24.69     58.62 o
  -2  13  10      623.66      670.39     76.86 o
  -1  13  10      751.34      998.96     85.28 o
   0  13  10        0.12       78.87     65.00 o
   1  13  10      417.84      561.97     87.33 o
   2  13  10       27.89       40.64     75.17 o
  -8  14  10     1251.65     1325.59    176.42 o
  -7  14  10     2328.65     2606.29    127.60 o
  -6  14  10      363.80      370.58     73.59 o
  -5  14  10      536.49      689.23     81.18 o
  -4  14  10     1512.52     1688.99    108.27 o
  -3  14  10      220.85      131.58     64.86 o
  -2  14  10       16.09       20.57     62.77 o
  -1  14  10     1376.31     1257.36     94.04 o
   0  14  10     2056.78     2196.02    118.38 o
   1  14  10      268.73      148.01     88.64 o
  -7  15  10       14.16      -75.88    112.59 o
  -6  15  10      516.88      822.08    176.62 o
  -5  15  10       46.59        4.94     85.73 o
  -4  15  10      577.86      853.41    188.06 o
  -3  15  10      494.51      759.21    100.05 o
  -2  15  10       36.94        1.65     79.53 o
  -1  15  10      442.86      613.09    100.15 o
   0  15  10      167.35      297.91     93.86 o
  -6  16  10      309.19      277.87     98.05 o
  -5  16  10       11.35       68.72     91.39 o
  -4  16  10      102.23       86.73     90.91 o
  -3  16  10      106.25      137.33     86.74 o
  -2  16  10      640.24      505.31    100.56 o
  -1  16  10     1230.05      941.23    246.46 o
 -12   1  11      834.20      863.90    118.07 o
 -11   1  11        0.64     -103.56    157.75 o
 -10   1  11     1083.16     1231.10     91.87 o
  -9   1  11      279.71      322.15     64.67 o
  -8   1  11        1.90       -5.98     63.43 o
  -7   1  11     1064.15     1076.17     93.89 o
  -6   1  11     6700.74     6210.13    166.47 o
  -5   1  11     8346.45     7874.53    286.40 o
  -4   1  11     1432.72     1548.41    175.82 o
  -3   1  11     1098.42     1043.17     92.31 o
  -2   1  11     1705.75     1625.70    104.41 o
  -1   1  11      156.32       99.30     58.34 o
   0   1  11       10.99       10.66     56.77 o
   1   1  11     2871.06     2677.61    128.43 o
   2   1  11     4122.45     4193.42    269.14 o
   3   1  11      634.68      663.61    247.07 o
   4   1  11       11.12       -5.73     80.04 o
 -12   2  11       99.10      166.06    109.72 o
 -11   2  11      179.24      142.68     70.61 o
 -10   2  11        0.03       46.31     62.82 o
  -9   2  11      642.76      633.92     72.33 o
  -8   2  11       59.07       59.25     52.30 o
  -7   2  11      301.43      355.46     54.56 o
  -6   2  11      758.66      750.72     79.89 o
  -5   2  11       13.72        6.82     54.49 o
  -4   2  11     1540.06     1519.10    102.30 o
  -3   2  11      110.87      173.27     61.73 o
  -2   2  11      566.82      572.40     74.11 o
  -1   2  11      208.00      214.35     62.55 o
   0   2  11        5.09       -5.58     59.97 o
   1   2  11      167.33      165.81     68.64 o
   2   2  11        3.93       -2.77     69.68 o
   3   2  11        9.13       -1.74     73.25 o
   4   2  11        0.13      -41.28     81.37 o
 -11   3  11       22.36      -37.69     67.58 o
 -10   3  11      274.93      323.70     68.83 o
  -9   3  11      148.40      176.38     75.65 o
  -8   3  11      187.10      134.23     56.30 o
  -7   3  11     2344.42     2328.14    121.48 o
  -6   3  11     6332.89     6033.96    139.08 o
  -5   3  11     4137.77     3785.49    134.79 o
  -4   3  11      382.66      459.52     69.96 o
  -3   3  11      590.47      580.90     74.01 o
  -2   3  11      266.90      436.72     68.97 o
  -1   3  11       21.22       -7.74     57.59 o
   0   3  11      398.30      411.61     70.71 o
   1   3  11     3485.74     3230.97    164.98 o
   2   3  11     4166.79     4127.39    195.28 o
   3   3  11      709.18      871.20     99.89 o
   4   3  11        6.80       84.97     84.29 o
 -11   4  11       71.00       25.97     70.30 o
 -10   4  11        0.24       -3.77     62.38 o
  -9   4  11      535.07      685.91     72.77 o
  -8   4  11       24.88      -46.76     51.98 o
  -7   4  11      544.29      561.71     61.09 o
  -6   4  11      914.97      914.09     69.68 o
  -5   4  11      365.29      342.17     55.00 o
  -4   4  11     3066.73     2840.67    127.58 o
  -3   4  11       32.77       60.46     57.84 o
  -2   4  11     2488.76     2519.53    117.90 o
  -1   4  11      554.88      603.30     78.19 o
   0   4  11      898.94      848.78     86.77 o
   1   4  11     1441.63     1649.51    208.13 o
   2   4  11        7.91       -0.92     70.35 o
   3   4  11      756.47      810.43    104.37 o
   4   4  11      170.58      132.12     91.05 o
 -11   5  11       68.09      110.57     73.60 o
 -10   5  11       42.48       56.82     65.57 o
  -9   5  11      569.93      519.16     71.54 o
  -8   5  11      857.24      924.58     92.56 o
  -7   5  11      799.18      794.71     74.76 o
  -6   5  11     3123.64     2767.56    127.67 o
  -5   5  11     3655.08     3699.60    295.53 o
  -4   5  11     1225.60     1308.52     83.95 o
  -3   5  11       56.43       94.17     59.89 o
  -2   5  11      310.47      440.08     71.39 o
  -1   5  11      865.95      912.12     85.73 o
   0   5  11     1079.38      908.18     91.91 o
   1   5  11     1928.46     1816.65    245.66 o
   2   5  11     1459.98     1368.02    113.38 o
   3   5  11      312.85      384.72     86.85 o
 -11   6  11      275.87      406.97    102.96 o
 -10   6  11       14.79      -65.77     71.04 o
  -9   6  11      942.11     1183.52     94.29 o
  -8   6  11      121.68      256.40     61.18 o
  -7   6  11     1089.32     1014.60     75.58 o
  -6   6  11     1232.88     1267.69     81.02 o
  -5   6  11      282.30      334.78     70.39 o
  -4   6  11     1400.08     1507.98     88.74 o
  -3   6  11        4.46       38.21     48.45 o
  -2   6  11     1350.19     1239.48    100.65 o
  -1   6  11      489.86      505.17     77.06 o
   0   6  11      514.54      530.27     92.93 o
   1   6  11      841.21      903.63     96.06 o
   2   6  11        6.60      -10.56     86.30 o
   3   6  11      398.65      569.46     95.92 o
 -11   7  11      201.73       89.71     94.35 o
 -10   7  11       57.58       78.30     85.57 o
  -9   7  11      637.40      485.21     91.65 o
  -8   7  11     1403.11     1393.34    116.36 o
  -7   7  11     1139.50     1236.15    105.29 o
  -6   7  11     2882.94     2607.70    125.17 o
  -5   7  11      841.77      813.28     68.60 o
  -4   7  11      450.44      395.33     58.82 o
  -3   7  11     1227.97     1231.93     83.78 o
  -2   7  11       77.82       27.95     49.76 o
  -1   7  11     1977.37     1802.72     92.30 o
   0   7  11     2979.71     2645.89    106.94 o
   1   7  11     1059.51      892.82     94.11 o
   2   7  11      346.53      289.23     84.95 o
   3   7  11      362.12      515.87     96.07 o
 -10   8  11       99.58       -3.32     84.25 o
  -9   8  11      620.95      617.61     96.13 o
  -8   8  11       70.86       52.62     75.52 o
  -7   8  11      265.90      216.27     75.24 o
  -6   8  11      975.18     1154.76    104.16 o
  -5   8  11       21.21       39.49     66.41 o
  -4   8  11     1453.13     1608.41    118.01 o
  -3   8  11      195.70      217.09     58.45 o
  -2   8  11      749.23      829.23     83.62 o
  -1   8  11      339.88      440.93     63.91 o
   0   8  11      151.76      211.32     72.71 o
   1   8  11      367.56      473.26     95.53 o
   2   8  11        0.39      174.21    114.80 o
   3   8  11       49.48      -50.18    118.42 o
 -10   9  11      575.80      730.84    245.66 o
  -9   9  11      295.40      294.27     89.49 o
  -8   9  11     2888.63     2940.80    145.84 o
  -7   9  11     3186.16     3128.02    144.76 o
  -6   9  11      914.68      742.80     95.07 o
  -5   9  11       47.15       17.62     72.86 o
  -4   9  11      259.30      174.27     57.09 o
  -3   9  11     1484.11     1696.54     97.57 o
  -2   9  11      223.99      289.68     67.11 o
  -1   9  11     1539.27     1640.52     95.59 o
   0   9  11     2534.56     2484.81    204.32 o
   1   9  11     1122.00     1003.13    104.79 o
   2   9  11      468.32      323.53    126.04 o
 -10  10  11       45.27      152.85     96.92 o
  -9  10  11       20.86       58.50    104.77 o
  -8  10  11       40.19       88.52     79.74 o
  -7  10  11      113.41      125.55     82.29 o
  -6  10  11        7.15      -87.67     72.07 o
  -5  10  11      133.99      115.15     77.67 o
  -4  10  11       47.14       21.36     56.82 o
  -3  10  11      142.06       79.82     59.11 o
  -2  10  11      138.97      112.79     59.55 o
  -1  10  11        2.67       11.53     57.09 o
   0  10  11      329.36      414.14     69.54 o
   1  10  11      125.88      192.21    133.67 o
   2  10  11       13.09       81.49    126.04 o
  -9  11  11      165.10       96.86     94.08 o
  -8  11  11     2032.68     2052.49    142.31 o
  -7  11  11     2276.08     2615.17    148.78 o
  -6  11  11      296.17      194.98     82.01 o
  -5  11  11       59.13      -29.66     60.36 o
  -4  11  11     1035.58     1085.54     85.89 o
  -3  11  11     1514.62     1772.42    155.21 o
  -2  11  11       20.90      -39.02     59.05 o
  -1  11  11     2443.76     2559.93    111.79 o
   0  11  11     3087.95     3518.41    191.13 o
   1  11  11      326.17      243.43     74.49 o
  -8  12  11        0.77      -26.65     88.84 o
  -7  12  11        6.77       46.31    165.38 o
  -6  12  11        8.89      -81.40     87.31 o
  -5  12  11       15.73       -3.13     63.97 o
  -4  12  11      153.11       77.67     67.22 o
  -3  12  11        5.20      -57.00     59.91 o
  -2  12  11       80.48      196.27     67.04 o
  -1  12  11       21.03       26.52     76.64 o
   0  12  11        0.94       53.91     70.17 o
   1  12  11       12.49       36.92     73.75 o
  -8  13  11     1243.11     1457.14    136.59 o
  -7  13  11     1882.60     2031.83    326.95 o
  -6  13  11      413.72      295.96     78.46 o
  -5  13  11       18.87       41.11     67.89 o
  -4  13  11      463.02      463.69     77.63 o
  -3  13  11     1399.54     1503.33    106.14 o
  -2  13  11        9.15       18.82     67.28 o
  -1  13  11     2019.00     1904.62    113.30 o
   0  13  11     1340.93     1571.37    106.51 o
  -7  14  11       63.95      -11.49    132.87 o
  -6  14  11      110.48      239.66     78.01 o
  -5  14  11       88.44      164.28     77.08 o
  -4  14  11      414.57      547.19     83.07 o
  -3  14  11        4.10       -7.61     70.38 o
  -2  14  11      322.07      433.75     80.73 o
  -1  14  11      138.92      333.47     80.99 o
  -5  15  11       78.48       39.20     94.90 o
  -4  15  11      324.24      284.32    130.26 o
  -3  15  11      278.45      246.35     95.62 o
 -11   0  12       15.97      -84.70    124.84 o
 -10   0  12        1.09      -44.96    112.80 o
  -9   0  12     1618.61     1411.35    169.39 o
  -8   0  12     1606.49     1675.88    158.56 o
  -7   0  12      256.70      329.96    109.18 o
  -6   0  12     3940.42     3603.84    195.49 o
  -5   0  12     5933.13     5480.42    234.82 o
  -4   0  12     1668.57     1769.81    168.99 o
  -3   0  12       10.75      -63.02     85.50 o
  -2   0  12      979.29      910.39    127.65 o
  -1   0  12     2039.93     2035.94    167.79 o
   0   0  12       33.74       54.19     97.14 o
   1   0  12     1416.48     1395.69    159.36 o
   2   0  12     1794.71     1886.21    196.69 o
   3   0  12      296.53      271.35    126.44 o
 -11   1  12       39.10       69.87     94.36 o
 -10   1  12       21.24        1.69    124.84 o
  -9   1  12      193.21      116.31     79.08 o
  -8   1  12        6.38       70.42     68.83 o
  -7   1  12      412.13      380.73     78.19 o
  -6   1  12      152.79      185.01     64.15 o
  -5   1  12       32.94       36.89     62.29 o
  -4   1  12       35.89       45.00     73.26 o
  -3   1  12       27.97       -7.14     94.53 o
  -2   1  12        8.50       -9.95     60.36 o
  -1   1  12      115.08       32.60     64.69 o
   0   1  12        6.79      -62.27     64.38 o
   1   1  12       29.69       59.91     71.70 o
   2   1  12        1.09       44.47     79.04 o
   3   1  12        6.64       17.27    118.62 o
 -11   2  12       86.71     -176.80     90.02 o
 -10   2  12      117.95       16.08     83.05 o
  -9   2  12      837.03      847.56    100.76 o
  -8   2  12      380.57      325.06     77.37 o
  -7   2  12      468.99      367.15     84.50 o
  -6   2  12     3655.29     3539.07    138.79 o
  -5   2  12     4391.51     4338.24    218.57 o
  -4   2  12      738.31      714.00     87.57 o
  -3   2  12      168.39      135.46     68.26 o
  -2   2  12     1954.26     1826.94    112.55 o
  -1   2  12     1759.85     1781.77    113.95 o
   0   2  12       16.59      -52.56     65.56 o
   1   2  12     1998.47     1855.49    125.68 o
   2   2  12     1683.50     1709.40    127.76 o
   3   2  12      554.78      601.45    127.05 o
 -11   3  12       36.77       85.08     76.78 o
 -10   3  12      156.06      239.67     73.06 o
  -9   3  12      648.94      764.25    101.97 o
  -8   3  12        4.85      135.77     71.37 o
  -7   3  12      654.12      654.29     85.95 o
  -6   3  12      234.97      124.76     65.08 o
  -5   3  12      638.66      530.36     77.77 o
  -4   3  12      856.17      993.24     96.46 o
  -3   3  12      341.91      383.22    112.80 o
  -2   3  12      627.85      615.50     83.53 o
  -1   3  12       35.53       76.79     64.13 o
   0   3  12      585.70      579.79     88.64 o
   1   3  12       96.37        0.78     72.03 o
   2   3  12      125.03      148.60     97.34 o
 -11   4  12      412.20      461.93     87.39 o
 -10   4  12      464.12      346.31     76.50 o
  -9   4  12      670.45      698.22     78.94 o
  -8   4  12       46.57       30.60     70.23 o
  -7   4  12      512.30      429.26    109.78 o
  -6   4  12     2942.40     2992.89    135.33 o
  -5   4  12     2300.14     2322.74    179.83 o
  -4   4  12      776.85      889.20     95.70 o
  -3   4  12      657.44      527.33     80.18 o
  -2   4  12     1117.04     1080.10     97.57 o
  -1   4  12     1354.83     1318.50    113.40 o
   0   4  12        0.35       46.26     70.53 o
   1   4  12     1076.48     1008.14    104.64 o
   2   4  12     1255.25     1462.18    126.28 o
 -10   5  12      133.23      138.33     73.37 o
  -9   5  12      435.78      469.00     74.30 o
  -8   5  12      257.43      227.32     63.30 o
  -7   5  12     1205.93     1236.76     85.65 o
  -6   5  12       11.20       27.48     66.12 o
  -5   5  12     1341.29     1424.79    111.48 o
  -4   5  12      646.39      759.51     90.44 o
  -3   5  12     1302.32     1395.24    111.78 o
  -2   5  12     1819.38     1900.37    137.08 o
  -1   5  12        0.06      -93.17     67.96 o
   0   5  12     1236.77     1301.07    110.41 o
   1   5  12      577.01      695.90     98.34 o
   2   5  12      329.72      273.45     87.56 o
 -10   6  12      133.05      161.62     92.15 o
  -9   6  12      166.91      176.70     85.71 o
  -8   6  12      117.53       73.90     62.08 o
  -7   6  12      126.22       18.79     57.42 o
  -6   6  12      898.19      827.91     73.53 o
  -5   6  12     1866.84     1910.19    121.82 o
  -4   6  12     3851.48     3909.06    154.15 o
  -3   6  12     2034.06     2140.28    135.68 o
  -2   6  12      247.65      208.65     75.83 o
  -1   6  12        0.18       25.01     69.25 o
   0   6  12      106.19       87.80     75.62 o
   1   6  12      172.54      276.34     84.49 o
   2   6  12      148.92      210.50     88.81 o
 -10   7  12      358.94      344.86     98.19 o
  -9   7  12      645.82      802.33    107.86 o
  -8   7  12        1.46      -12.29     78.62 o
  -7   7  12     1100.77     1158.51    118.21 o
  -6   7  12      432.47      493.31     84.40 o
  -5   7  12      521.52      821.72     95.37 o
  -4   7  12      551.77      677.98    132.87 o
  -3   7  12      140.56       57.80     99.15 o
  -2   7  12      569.41      312.29    118.42 o
  -1   7  12       91.43       -7.23    103.96 o
   0   7  12      241.39      313.10    119.22 o
   1   7  12       85.07       83.09    113.60 o
 -10   8  12      812.27     1074.97    171.80 o
  -9   8  12       13.54      -52.09     85.93 o
  -8   8  12      304.27      330.11     85.72 o
  -7   8  12      523.28      593.54     94.33 o
  -6   8  12      186.27      200.53     77.50 o
  -5   8  12      355.62      245.02     79.70 o
  -4   8  12     2813.84     2773.03    186.65 o
  -3   8  12     3095.89     3367.01    209.13 o
  -2   8  12      396.97      327.15    118.82 o
  -1   8  12        0.38      -20.07    105.97 o
   0   8  12      191.56      179.03    120.02 o
   1   8  12      179.61       21.27    118.42 o
  -9   9  12       44.13      130.59     93.22 o
  -8   9  12        0.58       25.01     84.83 o
  -7   9  12      132.24       85.08     85.86 o
  -6   9  12       31.60      -40.34     76.12 o
  -5   9  12      330.25      357.71    150.53 o
  -4   9  12      193.48      258.00     83.12 o
  -3   9  12      164.15       68.64    109.58 o
  -2   9  12      289.49      527.05    126.84 o
  -1   9  12        3.12      -21.40    118.42 o
   0   9  12      206.25      320.53     91.30 o
   1   9  12       37.61      208.73    132.87 o
  -8  10  12      463.92      616.13    108.84 o
  -7  10  12      330.33      541.65    101.89 o
  -6  10  12        2.84       57.85     83.83 o
  -5  10  12      184.62      143.53     83.36 o
  -4  10  12     2612.05     2839.09    154.09 o
  -3  10  12     3110.66     3398.03    138.11 o
  -2  10  12      359.55      285.99     87.56 o
  -1  10  12       78.31      209.13     87.03 o
   0  10  12      130.00      181.30     90.64 o
  -8  11  12      122.18       40.03    150.53 o
  -7  11  12        0.59       -3.61     89.61 o
  -6  11  12      217.35      252.13    108.58 o
  -5  11  12       15.35       97.67     85.42 o
  -4  11  12      154.09      246.86     74.64 o
  -3  11  12      161.40      146.52     69.99 o
  -2  11  12      106.36      151.18     69.75 o
  -1  11  12       34.30      -19.49     87.92 o
  -7  12  12        2.06      -47.11     92.43 o
  -6  12  12       75.99      230.85     95.35 o
  -5  12  12      655.01      478.69    102.81 o
  -4  12  12     4534.89     4414.20    205.76 o
  -3  12  12     3049.83     3244.75    247.26 o
  -2  12  12       34.22       24.36     73.68 o
  -1  12  12      713.08      673.56    147.32 o
  -5  13  12      489.69      574.31    103.86 o
  -4  13  12       75.58       90.58    102.15 o
  -3  13  12      274.56      266.66     81.45 o
 -10   1  13      703.81      623.79    110.26 o
  -9   1  13     3072.86     2943.97    152.56 o
  -8   1  13     2106.82     2292.20    134.93 o
  -7   1  13       11.33       -8.92     69.71 o
  -6   1  13      796.50      797.60     91.82 o
  -5   1  13      406.91      387.17     85.67 o
  -4   1  13       69.97       87.54     72.75 o
  -3   1  13      513.33      477.99    102.76 o
  -2   1  13     3719.13     3198.22    190.27 o
  -1   1  13     2765.05     2669.65    139.29 o
   0   1  13      396.81      244.24    106.98 o
   1   1  13       30.47      -31.32     82.87 o
 -10   2  13      167.27      101.01     95.36 o
  -9   2  13      192.46      260.60     87.59 o
  -8   2  13      190.08       89.26     86.10 o
  -7   2  13      517.74      500.18     87.19 o
  -6   2  13       35.71       99.13     70.39 o
  -5   2  13      420.37      545.45     94.13 o
  -4   2  13      125.88      154.96     76.16 o
  -3   2  13      130.83      134.31     73.65 o
  -2   2  13      211.98      220.77     76.77 o
  -1   2  13        0.13     -105.73     72.90 o
   0   2  13       72.13      104.09     78.94 o
   1   2  13       10.77       51.09    105.37 o
 -10   3  13      910.04      817.45    113.39 o
  -9   3  13     1825.77     2066.32    246.06 o
  -8   3  13     1166.88     1079.47    108.33 o
  -7   3  13       19.15       61.06     75.22 o
  -6   3  13      147.57      187.56     75.16 o
  -5   3  13       12.11       73.59     74.20 o
  -4   3  13        6.67       -3.65     85.30 o
  -3   3  13     1179.48     1168.07    133.47 o
  -2   3  13     3925.20     3666.88    154.54 o
  -1   3  13     2485.80     2275.70    138.03 o
   0   3  13      199.15      237.12     82.35 o
   1   3  13      128.20       -1.00     87.14 o
 -10   4  13      401.72      375.13    105.08 o
  -9   4  13       48.10       67.03     87.56 o
  -8   4  13      644.59      678.34     99.89 o
  -7   4  13      262.06      296.85     85.98 o
  -6   4  13      406.00      371.28     81.46 o
  -5   4  13      945.53     1012.02    102.88 o
  -4   4  13        3.53      -37.52     74.77 o
  -3   4  13     1425.30     1558.30    116.85 o
  -2   4  13      266.46      263.63     79.95 o
  -1   4  13      287.39      277.68     86.07 o
   0   4  13      607.29      473.13     93.38 o
   1   4  13        9.45       45.30     90.50 o
  -9   5  13     1382.46     1258.90    120.63 o
  -8   5  13      970.66      963.71    110.19 o
  -7   5  13      228.77      257.89     93.33 o
  -6   5  13       12.86        1.25     75.26 o
  -5   5  13      303.70      390.55     87.64 o
  -4   5  13      455.55      550.38     89.78 o
  -3   5  13     1124.54     1236.42    117.01 o
  -2   5  13     1745.47     1615.66    122.90 o
  -1   5  13     1089.20     1168.48    112.00 o
   0   5  13      289.66      271.25     88.04 o
  -9   6  13       75.26       76.27    124.44 o
  -8   6  13      359.82      321.53    128.45 o
  -7   6  13      527.40      458.41    124.03 o
  -6   6  13      111.05     -101.56     97.94 o
  -5   6  13     1125.49     1268.26    111.59 o
  -4   6  13       49.59      132.71     80.23 o
  -3   6  13      795.36      935.83    107.58 o
  -2   6  13      522.38      659.50     95.42 o
  -1   6  13      108.85      115.44     84.79 o
   0   6  13      616.38      598.45     96.92 o
  -9   7  13      437.04      523.26    106.19 o
  -8   7  13      333.53      336.38    126.84 o
  -7   7  13      907.68     1001.51    150.13 o
  -6   7  13      211.89      246.46    114.40 o
  -5   7  13      324.64      279.38    128.45 o
  -4   7  13     1461.69     1539.00    179.43 o
  -3   7  13     1243.25     1258.01    160.16 o
  -2   7  13      693.59      595.29    140.89 o
  -1   7  13      452.69      301.06    136.48 o
   0   7  13      205.96      185.45    124.44 o
  -8   8  13      177.40       99.58     95.63 o
  -7   8  13      435.02      586.46    137.68 o
  -6   8  13       43.14      -32.51    112.80 o
  -5   8  13      406.67      543.91    139.69 o
  -4   8  13       18.28      187.86    126.04 o
  -3   8  13      277.23      489.32    132.87 o
  -2   8  13      128.05      -19.67    122.43 o
  -1   8  13        4.50      115.20    128.05 o
  -7   9  13      390.11      549.55    103.46 o
  -6   9  13      759.11      797.20    155.75 o
  -5   9  13       18.99     -146.11    123.63 o
  -4   9  13     1781.21     2042.76    209.94 o
  -3   9  13     1801.21     1423.79    178.63 o
  -2   9  13      805.58      589.67    153.74 o
  -6  10  13      117.56      141.02     97.27 o
  -5  10  13       23.52       86.70    135.27 o
  -4  10  13       79.34      308.68    131.26 o
  -3  10  13       97.63      154.54    131.26 o
  -9   0  14     2662.63     2400.42    212.34 o
  -8   0  14     1826.71     1717.62    187.46 o
  -7   0  14       28.97      -18.87    112.80 o
  -6   0  14       31.49       26.09    115.20 o
  -5   0  14      780.96      618.57    152.13 o
  -4   0  14      500.86      533.07    138.49 o
  -3   0  14       64.19       79.48    109.58 o
  -2   0  14      949.65     1014.36    156.95 o
  -1   0  14     1326.70     1223.89    170.60 o
  -8   1  14      206.69      132.87     86.83 o
  -7   1  14      141.60      148.41    135.07 o
  -6   1  14       17.30       49.57     93.93 o
  -5   1  14       64.74       97.28     87.82 o
  -4   1  14      118.24      124.52     85.86 o
  -3   1  14        3.61       53.27     78.19 o
  -2   1  14       48.26       85.75     82.72 o
  -1   1  14        7.69       12.63     84.41 o
  -8   2  14      803.49      918.63    121.23 o
  -7   2  14      138.83      164.01    116.01 o
  -6   2  14      576.48      687.08    104.57 o
  -5   2  14     1909.41     2214.47    150.25 o
  -4   2  14      896.42     1102.06    111.68 o
  -3   2  14      452.27      459.49    162.57 o
  -2   2  14     2001.62     1998.96    196.69 o
  -1   2  14     1260.44     1324.60    120.33 o
  -8   3  14      292.69      242.36     94.80 o
  -7   3  14        0.05      -25.77     81.53 o
  -6   3  14      423.90      435.47     96.29 o
  -5   3  14      200.73      283.32     89.19 o
  -4   3  14      192.87      216.28     86.00 o
  -3   3  14      454.15      390.42     90.97 o
  -2   3  14        6.38      -30.78     92.32 o
  -8   4  14      559.15      542.86    104.85 o
  -7   4  14      266.37      130.92     87.18 o
  -6   4  14      494.05      470.14    100.61 o
  -5   4  14      934.35      828.89    108.14 o
  -4   4  14      313.97      343.53     91.78 o
  -3   4  14      168.65      231.20     88.39 o
  -2   4  14      916.42      921.67    110.15 o
  -7   5  14        1.97      -59.78    101.76 o
  -6   5  14      826.44      820.50    107.09 o
  -5   5  14      469.14      607.66    102.11 o
  -4   5  14      259.00      200.57     88.29 o
  -3   5  14     1058.10      978.61    138.28 o
  -2   5  14        6.90      -26.09     89.09 o
  -7   6  14     1250.24     1506.48    181.44 o
  -6   6  14      406.15      476.07    140.49 o
  -5   6  14       98.13      157.75    136.08 o
  -4   6  14        0.66       52.58    129.25 o
  -3   6  14       34.71      -25.29    126.44 o
  -6   7  14      170.57       10.04    129.65 o
  -5   7  14      428.97      408.23    150.13 o
  -4   7  14        2.74       -9.23    128.85 o
 
